# Supplementary material for: Physiological and Metabolic Responses Triggered by Omeprazole Improve Tomato Plant Tolerance to NaCl Stress
Source: Front Plant Sci. 2018 Feb 27;9:249. doi: 10.3389/fpls.2018.00249 (PMC5835327; doi:10.3389/fpls.2018.00249)
Supplement: Supplementary Table 2 — Raw data set as gained by UHPLC-ESI/QTOF-MS metabolomic analysis of tomato leaves under two salinity levels and three omeprazole (OMP) rates of application. Data are presented as raw intensities together with composite spectrum (accurate mass/ion abundance pairwise for each compound). [file DataSheet1.XLSX]

## Sheet: dataset
	1 mM NaCl, 0 uM OMP				1 mM NaCl, 10 uM OMP				1 mM NaCl, 100 uM OMP				75 mM NaCl, 0 uM OMP				75 mM NaCl, 10 uM OMP				75 mM NaCl, 100 uM OMP
Compound	OP_ctrl_L1_1	OP_ctrl_L1_2	OP_ctrl_L1_3	OP_ctrl_L1_4	OP_ctrl_L3_1	OP_ctrl_L3_2	OP_ctrl_L3_3	OP_ctrl_L3_4	OP_ctrl_L4_1	OP_ctrl_L4_2	OP_ctrl_L4_3	OP_ctrl_L4_4	OP_NaCl_L1_1	OP_NaCl_L1_2	OP_NaCl_L1_3	OP_NaCl_L1_4	OP_NaCl_L3_1	OP_NaCl_L3_2	OP_NaCl_L3_3	OP_NaCl_L3_4	OP_NaCl_L4_1	OP_NaCl_L4_2	OP_NaCl_L4_3	OP_NaCl_L4_4	CompositeSpectrum
androstan-3&alpha;,17&beta;-diol	3055859	2800187	3066816	1016235	1328997	3236833	3355025	2102636	724892	1768709	2373165	3057638	621846	662746	555646	262458	839555	690644	468530	372634	1374835	787171	1619853	351097	(275.23465, 599.7887)(277.23853, 351.15253)(293.24802, 51511.684)(294.2515, 10974.937)(295.26184, 412.7322)(276.74048, 2716.6401)(315.22992, 6603.6562)(316.23163, 1314.5978)(297.2771, 18625.13)(298.22485, 6005.761)
EHNA	1	561105	335792	603278	277074	4108469	1	4565784	679874	1	586414	1	1	1	1	1	1	2372343	1	1	1082866	1905782	1706897	1	(279.53018, 3610.8933)(279.53235, 3048.3699)(280.70035, 804.64)(260.9347, 947.90497)(261.98663, 610.33997)(264.1943, 311.055)(281.32996, 300802.34)(282.78082, 62362.465)(281.2044, 8531.84)(260.1855, 3341.9297)(261.1893, 439.1225)(262.1808, 269.36)(301.09308, 6903.095)(301.98566, 3616.2124)(283.0041, 26688.803)(284.60126, 3979.0286)(284.1633, 1479.8)
lupanine	3995043	1	1917899	2151430	1002130	1571111	1495251	1300945	2689728	1440055	1	1268746	1039879	923766	1	1030708	2438318	2785426	2112166	1839488	1544675	2105226	2402576	2056844	(249.69682, 872.1224)(250.2059, 70.67)(272.1858, 4568.2314)(254.1752, 38949.957)(255.17825, 6967.4365)(256.17804, 824.3418)
1-naphthol	3591010	3184106	3651744	3713747	3767301	2629755	3630968	1994364	1	2773556	3865372	3617620	666621	643578	1	1	1429886	1	1	1	1181320	1	2335556	1	(144.05893, 2334.115)(145.06477, 128775.41)(146.06816, 16468.87)(128.65936, 2144.438)(168.90776, 1772.677)(169.0511, 2692.42)(152.04497, 2341.7402)
(12Z,15Z)-9,10-epoxyoctadeca-12,15-dienoate	8854817	6901042	9496022	12613437	9932833	7418965	8232099	8487760	7469896	1	8888393	8179081	13462092	1	1	9906701	1	10829012	16694455	1	1	13548690	10955034	1	(293.21176, 121208.64)(294.2151, 24908.357)(275.20166, 390187.6)(276.20474, 80406.6)(277.20908, 9400.891)(278.21158, 770.99896)(317.0776, 2269.0654)(318.9591, 35936.887)(319.8773, 30118.502)(320.2118, 12356.26)(299.4099, 2790.4358)(301.80243, 870.70593)(302.2067, 241.65)
cinnamoyltyramine	2720547	1821272	1	1872621	1	1	1	1422515	1393291	2455770	1	1	1573730	1	1	1578543	1976280	1898130	1890436	2605559	3088285	2984219	2541688	2956386	(267.124, 27155.01)(268.12738, 4523.3857)(269.1256, 164.57)(249.11353, 61472.707)(250.1169, 9978.494)(269.9882, 7198.3613)(272.74863, 542.292)(273.14905, 1667.54)(251.12846, 21032.705)(253.93484, 4543.7236)(293.62622, 3313.085)(275.44772, 2335.945)
3-(2-propenoic acid)-4,6-hydroxy cyclohexa-2,5-dienone	605209	11226048	16005957	493879	21537978	14801980	19357036	18270956	12505863	1	15527268	646224	5050067	1	9598865	8954891	7593662	8482290	9379459	9871825	7541678	6808828	10752908	10658363	(194.96974, 9576.361)(195.88425, 3151.5)(196.01947, 2525.3267)(176.01097, 408328.47)(177.01437, 43905.004)(178.00981, 41080.617)(179.0103, 2600.8467)(198.03804, 1312.3479)(200.04039, 1583.2135)(178.48575, 7986.923)(180.02481, 89.07)(219.0182, 4050.7166)(220.68947, 221.98)(204.0104, 5485.955)
iO/i-sinapoylcholine	18361556	9240364	11009129	11933595	11675973	15229189	12730507	3893769	10419185	10954499	7278725	15154747	21056224	57257392	56418524	48967532	25599408	1	7798233	6205165	16849252	15198225	1	10499740	(310.84918, 37774.445)(312.17056, 10991.484)(313.25137, 4388.1196)(314.17764, 1790.6699)(293.15695, 2087.766)(295.6657, 1560.5901)(297.1697, 779.33)(312.40128, 5826.7246)(313.18115, 913.36)(294.66754, 1951.7272)(296.6701, 5994.9937)(336.25656, 4153.0093)(337.3785, 2069.6042)(337.3603, 1095.584)(338.1688, 128.97)(315.14334, 870098.8)(316.14572, 119153.625)(317.1493, 17162.373)(318.1456, 1362.8479)
iN/i-hydroxyhomomethionine	1	1	257624	1	1	292094	236770	263054	1	92223	341103	1	944525	1033142	1573546	1423233	1173084	1164673	1206747	1187544	1512944	1201319	1	1114474	(181.11786, 12614.629)(182.0547, 1357.1711)(161.3385, 1744.6571)(162.54025, 14080.41)(164.0437, 2072.19)(179.13885, 44293.04)(180.06493, 4887.7637)(181.0686, 235.68666)(162.05519, 13620.114)(202.04381, 1122.06)(185.83017, 1151.6786)(187.03357, 1563.6125)
cyclooctat-9-en-7-ol	480164	302123	772556	348703	384980	382458	413871	488017	482151	438566	1	1	1	1	1	1	1	1	1	1	1	1	1	1	(272.24677, 4749.5957)(273.2581, 9174.361)(274.26755, 1961.114)(275.273, 180.9911)(295.574, 577.9433)
iN/isup1/sup-acetylspermine	726281	655413	698720	1	577696	589449	743922	675073	645955	312512	679486	660494	588833	558515	629257	591387	541076	629168	552408	590851	554405	518720	572692	515806	(249.25172, 2399.4968)(230.24837, 28532.502)(231.25185, 4693.198)(271.23932, 123.0875)(255.2335, 143.06)
rhizobactin 1021 core	473729	534983	303040	854577	1	379240	1	818999	847505	829584	461366	322097	318948	1	1	1	280308	1	221613	1	1	1	1	1	(419.28583, 23288.705)(420.2887, 5323.471)(421.16785, 1196.9)(422.1648, 189.48)(401.16605, 56931.957)(402.1701, 16632.898)(403.1561, 1078.12)(421.81183, 135045.28)(422.39175, 54731.367)(423.1963, 16634.865)(404.0357, 57750.832)(405.18066, 16859.41)(445.02164, 14604.652)(446.08548, 13606.485)(446.6079, 5248.605)(447.17972, 3601.7668)(427.0652, 5627.776)(427.15698, 693.79004)
phenylthiourea	492047	424105	421404	408830	549334	1	378946	414344	1	405553	535098	382739	213589	1	225424	1	1	1	445746	428055	1	459163	1	443807	(152.04013, 11281.536)(153.05287, 542.045)
nigerosyl-&alpha;-(1&rarr;4)-D-glucose	5509205	5424392	5302794	1	4894533	5271216	4971320	4972224	1	4898518	1	1	1090549	1259742	1273218	1381023	1102658	1064527	1499467	1318879	1	1328008	1939969	1606770	(504.2506, 2358.1667)(505.16757, 342.01)(506.159, 272.01)(487.42584, 815.0207)(507.1824, 113.11)(488.17093, 107147.875)(488.6147, 34146.492)(489.1673, 11851.871)(527.26447, 23645.17)(528.54675, 7265.6787)(529.33057, 2381.4724)(530.1634, 273.78714)(509.99918, 29171.168)(510.75397, 8536.873)(511.14062, 4083.5066)
6-oxocampestanol	1	1	262324	1	1	1	280044	674928	281174	464783	1	1	1	1	1	1	515121	416755	1	536422	558517	536260	1015722	497281	(418.3725, 153.6)(421.3781, 162.3)(398.35114, 1620.048)(421.11536, 661.8391)(421.39017, 1479.3732)(399.36093, 5251.026)(400.36575, 1124.6483)(439.3554, 8774.72)(440.3599, 2847.9387)(426.75775, 10049.221)
2-heptyl-4(1iH/i)-quinolone	10432901	7501533	8260898	7213427	7409106	8021928	6289428	6399882	8080074	9761718	8108598	9270397	6091734	5692872	3962994	1	5458329	4613000	4988498	5578917	4694740	4599733	1	1	(244.54643, 3575.812)(246.50305, 4169.431)(247.17062, 2276.06)(225.15007, 266888.84)(226.1527, 45660.14)(227.1546, 1960.0504)(246.9057, 267.48456)(229.88792, 12542.068)(231.03195, 3614.4944)(231.17383, 1925.64)(270.31842, 9822.096)(271.02298, 18587.31)(271.1663, 25973.86)(249.1462, 442.07)
a carvone	1361841	1715854	1162170	1	1341559	1005673	1166134	1100076	1	978436	1	1	1249281	915345	1	1284806	1821598	1596603	1505650	1200794	1627231	1	1673163	1304742	(151.11197, 12465.853)(133.10175, 44182.703)(134.10492, 5281.8965)(174.0983, 97.16)(155.0853, 2751.2307)(156.09319, 248.52002)
1-18:1-lysophosphatidylethanolamine	2033525	2378432	1	2142281	1437042	1128356	1434257	1112005	1855801	1620250	2396626	1885724	1	925309	664331	710851	3553275	2088067	1703980	1404381	1300201	1511218	1295668	1845082	(481.97433, 2151.0322)(482.85226, 1818.161)(483.30713, 1827.65)(484.3133, 162.86)(461.28995, 32590.125)(462.29245, 10793.975)(482.31635, 393.64603)(463.3034, 10172.31)(464.3043, 3390.32)(503.52344, 2147.7698)(505.2985, 5946.346)(484.7847, 2335.715)(487.74805, 4144.091)(488.95853, 5481.5933)(489.2913, 4781.12)
a jasmonoyl-phenylalanine	1384009	1156531	877856	894527	3039496	3491408	2741979	491513	3104072	389682	1285997	633280	1124147	1	196525	1	1085927	1269624	1004387	1034065	1	1	1606365	456072	(357.7963, 8803.147)(359.70157, 2567.923)(361.40878, 8919.581)(341.5232, 6182.677)(341.18625, 1900.515)(342.1964, 4283.45)(343.191, 30496.31)(358.2028, 30955.139)(359.20224, 9329.955)(360.2011, 1409.13)(341.43015, 36671.535)(341.554, 14428.635)(342.1843, 971.475)(382.29605, 3516.5867)(383.18948, 1916.4727)(384.5253, 5773.7104)(384.1996, 4132.42)(385.1975, 9201.16)(364.2503, 2589.446)(366.1871, 24…
salicyloyl-CoA	1	1	1	1	1	219758	1	184509	204659	202146	1	1	1	1	1	1	1	1	1	1	1	1	1	1	(869.76227, 255.53334)(890.1269, 168.65)(867.1139, 129.35)(906.0813, 2577.44)(888.0828, 3349.9375)
(iS/i)-nicotine	1913532	2396061	1303843	1538459	1546047	1	1146989	503538	1233515	554495	2047156	963055	251761	194094	719049	230864	949763	648850	308250	394856	1	485342	1	684405	(164.74602, 33158.387)(165.74857, 4745.259)(167.88715, 189.72)(166.93753, 1391.258)(168.1403, 810.99)(186.87807, 45368.63)(187.11488, 13754.376)(188.11948, 1047.6688)
2-&omega;-hydroxy-C22:0-LPA	163455	1	746186	1	903796	1	853408	525266	1	160289	1	1	293490	346675	1	187575	1259850	1	951840	1	455687	574691	1	597227	(508.54916, 12649.91)(512.3229, 13915.71)(513.3375, 12050.51)(490.30948, 5122.2534)(512.22986, 8715.41)(514.0331, 10800.205)(514.1347, 5391.284)(514.8374, 6639.1396)(515.336, 17498.05)(492.73654, 15330.836)(493.59216, 34000.66)(494.597, 30909.904)(495.59796, 12245.753)(496.83014, 12092.404)(497.32553, 20095.947)(535.09814, 10233.4375)(534.31323, 5716.71)(534.6524, 6437.47)(535.65155, 3009.1433)(5…
FR-900098	198250	249473	208239	12080070	27320510	23504836	351923	16178163	14483884	15621998	22443380	22965168	1	1	2975668	1	4929114	1	1	1	4506188	3997288	1	3868687	(198.87794, 831.8558)(199.29578, 424.13)(200.0437, 233.51)(180.44897, 1451.0107)(180.36772, 1509.7933)(198.5027, 1066.4473)(202.055, 3039.0)(182.60551, 40222.645)(180.83975, 14786.33)(219.02733, 471964.72)(220.02994, 35620.434)(221.02673, 47435.875)(204.94962, 16410.18)
4-prenylphlorisovalerophenone	1	2457192	2242896	2845154	2902167	2007525	2439597	1138324	1789831	1465326	1	1964899	2947544	3559125	1	2816910	3361987	2754630	2616843	1873250	1726811	8454113	2085721	1255595	(278.35626, 12051.917)(279.03763, 17819.957)(281.1557, 19160.38)(262.906, 11237.93)(263.91434, 34834.4)(280.44385, 9700.852)(280.1546, 98555.64)(261.14462, 66067.36)(262.14706, 12540.969)(263.1467, 1857.56)(301.82648, 7129.303)(304.0676, 7968.788)(305.1478, 7930.05)(282.1212, 70188.79)(283.58298, 14932.896)(284.12634, 813.525)
(3iS/i)-2,3-epoxy-2,3-dihydrosqualene	6999462	6967592	12038431	1	5886432	10289015	7056856	5901697	6395134	6146025	7960234	8353536	1	1	1	1	1	1	1	1	1	1	1	1	(426.38068, 9106.466)(408.3716, 6690.1997)(427.3936, 90949.45)(428.39716, 29161.361)(429.39807, 4709.7715)(430.4003, 400.27832)(409.3833, 104570.01)(410.3867, 33366.83)(411.38712, 7146.622)(412.3945, 398.49332)(454.63937, 1161.965)(455.3894, 760.98)(433.37302, 2346.73)(435.8806, 353.68503)(437.38965, 1076.765)
octoketide 4b	1137294	1386665	1304030	1485162	1195969	867085	1012601	1159138	826912	978551	1379077	1420488	590901	859902	529977	731536	656719	622242	1011938	927881	560440	539858	1012137	1154880	(317.06616, 44876.113)(318.06955, 7741.6235)(319.0723, 1145.5652)(300.30887, 161.555)(301.0577, 195.7)(301.0654, 215.51001)(344.0618, 283.06)(325.55133, 135.9975)
&delta;-tocopherol	1835484	1705735	1199353	719258	1007580	1	938337	868548	912260	748969	1155557	749989	1	379058	744138	955884	697495	1	1	1	538587	641950	925728	676840	(402.4041, 462.10767)(403.3563, 128.05)(405.8667, 4593.5405)(408.37228, 2047.7034)(385.34677, 27893.287)(386.35025, 7998.112)(387.3553, 1330.3726)(430.72577, 1477.527)(407.33127, 709.5561)(408.3344, 88.54)
pteridine-ring	5151549	8555817	9467257	9619180	2001850	2261874	6958634	10186989	10256397	6779134	10281858	10575352	1	4190594	3662205	1	7446348	2842505	4188823	9744779	1	1	5432193	9218178	(136.0492, 31.74)(133.05034, 110853.17)(134.05376, 6332.663)(135.0635, 95.90199)(155.03421, 639.91644)(156.03395, 123.73077)
guanine	96907648	112044848	99004128	110470368	121671368	78775296	97085136	43284272	89694200	59054388	113404368	67485416	37974528	24882254	1	30382048	118320216	113175056	79832408	75307496	108919368	121249896	118837184	76509824	(135.71068, 5428.289)(137.04552, 15022.17)(152.05707, 1541311.0)(153.05963, 109140.95)(154.05809, 9454.234)(134.04488, 2622.273)(135.04329, 297.748)(174.47429, 1725.4602)(175.0372, 40.53)(161.03429, 1028.2163)
pyrroloquinoline quinone	59925	34009	29052	293111	26822	282415	229995	175801	202856	16536	324865	304299	1	1	1	1	1	1	1	1	1	1	1	1	(328.08322, 3818.5408)(331.66702, 9407.558)(308.9795, 770.16144)(328.66565, 3150.71)(330.25092, 887.945)(331.0021, 1030.3866)(313.74237, 4941.23)(350.14438, 6649.4434)(351.31778, 1956.9066)(333.37344, 892.161)(335.81094, 4527.3833)(336.47665, 4204.4297)
deoxyshikonin	1	238572	1	355529	1	264162	1	320289	1	1	312971	319249	446524	392241	873827	1195974	1	1	1166259	854364	659985	973181	1	635486	(275.61795, 759.01)(256.26797, 1452.6466)(257.10248, 4291.816)(273.11307, 13844.241)(274.11655, 3362.5388)(275.1114, 155.49875)(258.11276, 3892.2478)(259.1134, 1420.415)(260.1172, 133.93)(297.76877, 7652.0137)(298.50702, 2894.708)(300.106, 762.48)(278.82278, 7922.4204)(280.09158, 909.7616)
isorhamnetin 3-iO/i-(3\,6\	385696	477727	350412	346085	471061	372996	321704	290682	347251	232207	275828	267800	233650	282499	1	241692	238762	1	307591	296639	263866	1	301163	282185	(770.1825, 3118.378)(771.1726, 1875.8667)(752.18066, 4020.2295)(753.162, 132.09)(773.2041, 1123.3663)(772.2075, 162.19)(794.1328, 5635.854)(795.17694, 5368.9844)(796.189, 1984.4958)(776.1725, 2745.7869)(777.16766, 2164.841)(778.17303, 289.05)
1,2-dioctanoyl-1,2,3-butanetriol	333304	127342	1	343711	723984	492101	609640	288193	991804	1	1510763	1	1	1	1	1	1	1	1	1	1	1	1	1	(340.25967, 30879.82)(341.26257, 7034.533)(342.26364, 107.15222)(367.2632, 490.55878)
D-imyo/i-inositol trisphosphate	1	1	1	1	138296	102069	126119	130041	60177	1	1	1	1	1	1	1	1	1	1	1	1	1	1	1	(413.91602, 1977.63)(395.90808, 2065.716)(416.17957, 4760.792)(417.26465, 2037.7301)(396.91333, 5646.1396)(397.91483, 1373.0425)(436.90753, 2806.218)(437.9018, 255.97)(421.89862, 278.78)
1-18:3-2-trans-16:1-phosphatidylglycerol	1	1450820	3131411	1442570	2679561	3101638	2743245	1005512	1062858	2427426	1000935	1102762	1	1	994365	1623639	1	1	1	2368878	1689848	1	2361785	1575895	(742.9677, 7785.108)(743.13885, 10502.681)(744.47345, 9977.268)(745.7332, 15043.725)(746.74255, 12969.402)(747.49646, 13859.186)(724.0326, 17148.12)(725.1365, 17486.06)(726.72217, 8169.665)(727.71704, 10167.614)(728.4705, 9297.196)(745.37964, 66086.695)(745.15704, 43524.15)(745.49164, 21237.438)(746.5, 7630.04)(724.664, 25272.068)(726.46716, 13038.544)(726.4679, 8411.77)(767.2917, 6405.41)(768.31…
3,3'-diindolylmethane	1	1	1	1	1	1	7689028	598496	1	14149469	2220280	4373489	1539261	1	1	1	1164965	1	1	1498864	1	787634	1	1	(246.44887, 19841.701)(250.1293, 28996.96)(250.3813, 159655.58)(251.13603, 51301.94)(252.13963, 7047.2266)(269.1082, 607174.44)(270.1099, 116809.414)(271.11182, 12484.2295)
anandamide	285330	325503	325664	1	388238	228145	312314	126911	1	1	396582	265436	1	1	1	1	1	1	1	1	1	1	1	1	(348.2893, 139.3)(329.2708, 14537.57)(330.27368, 2717.5247)(349.9639, 347.82004)(331.28433, 11641.4)(332.28772, 2207.0898)(333.2837, 347.58)(375.28833, 628.255)(352.37503, 2258.4656)(354.2646, 8627.58)
peonidin 3,5-diglucoside	1598924	1835223	1586441	1676442	1400138	1007437	1071790	1177947	1060050	1258141	1390486	1383473	593435	820684	467644	649744	644878	577365	934436	931417	565010	561153	1016900	1094255	(625.17694, 27984.775)(626.1815, 9234.923)(627.1881, 2678.3477)(628.1913, 396.03076)(610.315, 130.17001)(614.1974, 135.94)(648.1624, 5017.7544)(649.16315, 1432.6787)(650.1741, 253.3425)(630.15106, 1236.7732)(631.15076, 730.3712)
ATP	204357	157870	75738	1	53720	81481	108765	78129	113275	151080	131763	118696	1	1	1	1	1	1	1	1	1	1	1	1	(504.97156, 2181.6)(506.64197, 1809.0166)(484.9517, 3897.8435)(485.9527, 302.91498)(504.3099, 3155.9502)(505.64023, 458.29)(487.34396, 2110.756)(490.3076, 3989.0466)(490.9774, 2568.5352)(525.9564, 2086.433)(526.9601, 846.9557)(508.48895, 1425.3972)(510.7844, 4148.575)(512.20496, 3284.665)(512.9552, 2359.045)
5-fluorouridine	103796	145765	205014	1	160454	214490	118236	123840	181065	214914	1	1	92131	91261	1	100280	151505	190405	117946	1	1	157420	144225	109479	(262.42462, 3255.171)(246.41943, 5966.5107)(247.68282, 966.7987)(247.0572, 3932.85)(265.62906, 117989.53)(266.82574, 18439.01)(266.82312, 4045.765)(267.0771, 1490.56)(247.06001, 12116.322)(249.06526, 3450.7786)(250.06744, 3073.065)(285.049, 2411.9539)(286.04498, 816.6712)(269.0423, 2919.77)
(20iR/i,22iR/i)-dihydroxycholesterol	1693795	1	1	1	1	1	650677	809859	887114	1	1	752031	1	1	1	1	1	1	1	1	1	1	1	1	(418.54346, 1745.4241)(400.83203, 3373.3398)(402.344, 1649.93)(406.3523, 329.56)(419.3514, 4687.835)(420.3558, 757.4533)(402.3412, 3554.7227)(406.6935, 6864.7437)(407.3655, 10583.66)(441.331, 439.02402)(442.3352, 150.67)(423.32477, 11107.434)(424.3286, 2780.77)(425.33316, 319.15335)
pentahomomethionine	1	38693476	7411280	14637751	1	13506658	2920531	2969197	9401975	1	12101535	6705886	1	232040	262563	241341	1	1	1	1	552620	741298	1134668	301155	(221.27089, 622.9957)(203.30623, 9856.516)(202.92004, 5230.234)(220.13522, 711865.4)(221.13844, 114731.35)(222.14171, 21521.338)(202.9385, 9146.173)(204.72371, 14459.186)(205.12415, 20104.906)(244.2853, 3611.4001)(246.45412, 6764.3003)(247.1214, 10924.44)(226.99684, 4096.492)(229.1133, 26199.54)
2,4-diamino-6-ethyl-5,3'-(2-trifluoromethyl-4-sulphonamidophenoxy)prop-1'-yloxypyrimidine	145688	403544	319112	561348	286360	350965	1	401402	434714	304275	179400	1	1	332603	358914	1	379166	348686	197769	1	131415	438877	102933	196211	(435.1179, 21182.658)(436.11633, 6386.871)(417.10318, 12771.893)(418.10608, 2212.2112)(419.09485, 264.47665)(437.57098, 8824.113)(438.84506, 6342.1626)(440.13013, 2720.408)(419.11554, 3794.5)(420.1176, 10730.917)(423.1208, 4588.05)(459.36185, 143.42749)(459.1254, 152.72)(440.9046, 3950.914)(442.4363, 9689.347)(443.104, 9920.52)
quercetin 3-iO/i-(6\-iO/i-ip/i-coumaroyl)-glucoside	374106	480209	405036	512119	425902	613331	452392	404793	1	395869	428752	455261	1	502335	1	521053	1	516934	526424	1	1	423377	451544	425295	(612.1398, 7232.7144)(613.13855, 5507.906)(593.7275, 2932.476)(595.12665, 1499.68)(611.7544, 5668.3325)(613.139, 4633.484)(615.82404, 2903.6553)(616.9129, 3982.3274)(617.1645, 4369.3)(593.9092, 2957.535)(595.5294, 1256.0559)(599.15247, 3017.165)(637.6379, 2202.5342)(638.82806, 1443.6825)(639.14, 921.42)(620.12683, 140.668)
gentisate	8079617	6894691	755659	4920005	262650	289551	514674	1946889	1188433	1404291	361013	472975	3145135	1038227	3263046	3048981	3855876	3959156	1935415	4633872	2354591	1902778	3664290	3466358	(155.39835, 7647.7534)(156.40102, 2038.77)(158.02988, 3046.2598)(137.58685, 2921.4832)(139.016, 599.41)(154.02707, 81803.43)(155.02792, 3221.3152)(156.0259, 8650.47)(157.02763, 256.344)(176.36815, 346955.94)(177.01349, 101570.266)(178.00894, 96171.555)(161.20488, 1205.428)
curcumin	1	7409293	8581687	9021011	9036976	7650592	1226367	4544382	1355089	851929	1399110	1	1	1375666	1246862	1578534	3676977	2951371	1	1	500059	1	5897477	330791	(369.12994, 85327.875)(370.13397, 18361.553)(350.11365, 16141.464)(369.1334, 173902.73)(370.13666, 40364.7)(353.12555, 14512.935)(354.12817, 4580.2227)(393.4075, 2372.1929)(394.12036, 3943.08)(375.2754, 1270.0939)(376.5568, 3792.5078)(377.90356, 3763.9233)(378.1205, 3701.3398)
secalciferol	707747	824673	861916	651642	467976	429837	6295162	6726127	571302	766357	498422	7636272	1	1	215131	384285	1	3794344	4314924	4481654	1207271	1	1700890	1341053	(416.74313, 13442.9795)(400.10056, 84337.82)(401.32513, 31637.889)(402.33017, 8346.568)(403.33014, 1843.5638)(419.53345, 61102.312)(420.6566, 21616.004)(420.22208, 7283.781)(420.77707, 1120.8715)(399.3275, 17495.172)(400.32816, 1686.329)(442.7509, 3229.4216)(443.59854, 11900.138)(444.33105, 24469.934)(445.3322, 9074.513)(423.62418, 1037.4307)(424.99063, 8509.521)(426.32877, 3156.1833)(427.3296, 4…
L-arginino-succinate	190371	1	278224	402370	110152	1	151697	258839	149958	1	208468	296149	1	1	311132	267154	218570	162259	137715	181231	1	1	1	231699	(289.11478, 1947.5366)(290.1023, 260.55)(271.10468, 1714.4126)(272.10223, 411.02798)(291.12405, 21151.613)(292.12756, 4910.6963)(273.0512, 12591.951)(274.11658, 3753.3286)(275.1167, 1504.6774)(276.1244, 843.66)(312.10284, 11005.557)(313.1059, 989.26996)(314.1069, 189.05)(297.93585, 342.25668)
9,10-12,13-diepoxyoctadecanoate	8589192	11044819	9583108	11098198	6232015	1	8524650	15079108	9090975	9950749	1	1	1	1	4027413	4664376	1	4887609	6825665	8286100	13300517	11587846	11877121	1	(311.22192, 21356.225)(312.2244, 4832.19)(313.22772, 532.61005)(293.21216, 315050.78)(294.2154, 63232.266)(314.57266, 10067.713)(315.2336, 422.38)(335.03726, 4830.0884)(337.30374, 16452.225)(338.22128, 5443.8027)(316.55307, 8055.6104)(318.7055, 20989.787)(319.71008, 32663.965)(320.2116, 11579.98)
quercetin-3,3'-bissulfate	289674	30384	1	243801	1	94812	256410	30120	47102	122699	186238	178038	1	1	1	1	1	1	1	1	1	1	1	1	(460.92923, 1479.4401)(459.92572, 271.66998)(441.91983, 5351.2373)(443.24875, 1953.0435)(442.899, 916.82)(463.14105, 1657.982)(465.9461, 8298.89)(444.26346, 1362.6666)(446.93225, 2849.59)(482.7013, 1963.2009)(484.42307, 1615.5499)(486.59082, 934.70337)(487.9219, 615.66)(465.1981, 1263.4071)(467.2445, 2742.9033)(467.9048, 366.99)
(+)-sesaminol 2-iO/i-&beta;-iD/i-glucosyl (1-2)-iO/i-[&beta;-iD/i-glucosyl (1-6)]-&beta;-iD/i-glucoside	1281884	1	1	3569637	1	1036156	2091126	2129212	749102	989836	1	2539003	1	1411515	1579412	994324	1	1	1	1	1	1	1744019	1364027	(857.01184, 214.22)(859.2796, 2905.0369)(861.2743, 7812.9697)(862.2773, 28973.25)(840.3958, 4463.633)(841.7511, 1301.12)(842.25244, 396.125)(858.2827, 74373.83)(859.2809, 2688.2769)(861.5295, 11187.675)(862.9044, 13551.605)(863.2805, 11007.847)(840.25354, 12015.977)(882.89294, 1465.8125)(882.76715, 1921.2526)(882.2711, 1012.80005)(883.77795, 834.315)(861.24805, 84.77334)
lotaustralin	501570	512195	491751	611448	663585	459644	584264	292548	353276	315835	598001	668367	1	1	1	1	1	1	1	1	1	1	1	1	(245.22531, 1611.2045)(246.11438, 3481.785)(262.1288, 10171.512)(263.13126, 218.87001)(246.62585, 30632.088)(247.85669, 12061.669)(248.1307, 1596.2)(288.0296, 6149.089)(288.62103, 4438.58)(268.1052, 1627639.6)(269.10962, 226306.36)(270.11017, 31142.322)(271.11212, 3386.189)
1-(3-aminopropyl)-4-aminobutanal	11630759	8175690	7155743	6461684	6167114	1	5199257	8029619	1	1	8532709	4891877	326590	312362	1	1	221108	224347	336187	378902	399195	356023	1	406006	(129.1392, 278747.06)(130.1422, 22778.44)(131.14523, 1364.5221)(169.56236, 1339.1279)(154.12941, 1436.083)(154.1282, 866.24)
1-palmitoyl-2-linoleoyl-phosphatidylcholine	186745232	148829584	187941728	133250256	75161032	130648832	87928776	129838688	199309216	93792368	147622624	61307356	1	449420256	562242500	472155872	117199440	1	127972192	111411248	1	149889504	293256480	170588784	(757.55774, 92008.586)(758.5654, 26468.477)(742.55927, 2461.5884)(744.14307, 5439.4746)(744.55707, 6555.595)(758.5711, 3499074.8)(759.5742, 1814376.1)(760.5769, 495161.84)(761.58, 95943.34)(762.5868, 18986.334)(743.91046, 4383.973)(744.563, 20990.475)(746.0849, 12583.535)(746.5875, 7009.14)(780.55237, 517544.44)(781.5557, 256058.73)(782.56146, 418540.28)(783.564, 84474.836)(784.56714, 15676.43)(7…
1-18:1-2-18:1-phosphatidylethanolamine	646922	732968	69205024	727171	55109660	74012760	1	56768932	53302364	44304620	1	39871768	51483208	58372864	57275096	43592040	40336896	32380854	1	60748340	31778474	26316548	1	40005108	(744.28284, 6359.658)(745.13135, 4989.8643)(747.5531, 11218.12)(728.2888, 18592.627)(727.959, 13713.3545)(727.52277, 1961.6975)(746.0593, 6065.7075)(749.5639, 15726.885)(750.568, 16694.07)(730.1851, 1017.94116)(731.5671, 536.88)(766.53796, 1530755.0)(767.54095, 334122.44)(768.5435, 73276.23)(769.54297, 2901.5247)(751.5285, 12193.729)(752.5334, 12828.53)
kanamycin B	1	1	175996	1	1	183198	1	177358	1	1	1	1	181637	147926	1	193939	121964	440432	265839	660993	329698	336768	557352	127139	(489.29608, 4447.6587)(490.29593, 7370.87)(491.29785, 6334.242)(492.80646, 1792.895)(470.2839, 9071.332)(471.28674, 1763.8213)(490.50357, 3063.27)(471.45505, 4774.2886)(474.2974, 4385.64)(475.3019, 10168.23)(476.2988, 6170.75)(513.2892, 6335.9155)(514.2916, 1644.4661)(515.2927, 655.82404)(516.2873, 805.42)(494.34918, 3682.6558)(495.85162, 6306.337)(496.2816, 1887.2141)
iN/i-feruloyltyramine	83183360	45078784	51872416	55159504	55508760	51017244	57776060	27436904	51204656	52488856	38344672	1	1	7727535	14284959	11342495	1	1	1	1	1	1	1	1	(315.2187, 33467.844)(297.1253, 270.29498)(314.14005, 2068611.1)(315.1431, 425016.8)(316.14578, 59229.254)(317.14935, 9374.354)(301.14188, 5585.0576)(336.43112, 6399.596)(337.12335, 1915.4551)(321.5189, 1296.176)(322.62405, 436.31)(323.1256, 302.86)
isocitrate	542311	684529	1	1	454034	380021	728281	483361	421368	272483	481925	352651	1	219533	264524	1	859219	442182	892218	696024	700863	580816	357568	624315	(192.72607, 475.11148)(172.49538, 805.06665)(190.01288, 11306.549)(191.01361, 830.39404)(192.01218, 875.71423)(175.90567, 388839.3)(176.91393, 149065.6)(177.0138, 74919.6)(212.56552, 191.98143)(214.9986, 536.16)(193.98174, 15818.671)(194.98895, 197.14)
3-oxo-palmitate	3540048	2920946	3404588	2712078	2351743	3236720	867641	2270654	2903738	1713708	2524082	2279938	1405808	981661	644724	1348253	6159433	2694858	2263899	1	1897210	4158494	1987789	5326499	(269.21005, 5809.004)(270.2187, 984.0575)(271.21606, 729.545)(251.20053, 17883.072)(252.20395, 3117.6582)(253.19885, 233.3275)(271.97385, 1580.3641)(254.66666, 1779.9215)(254.58882, 448.44003)(292.19983, 48034.57)(274.18887, 9377.15)
3,7,3',4'-tetramethylquercetin 2'-iO/i-&beta;-iD/i-glucoside	1	305556	1	239271	292753	1	1	172152	702084	1	259426	1	322169	204998	355559	1	1	1	1385426	291817	1	3994362	1598839	1	(536.14886, 2742.92)(537.1434, 1901.3551)(518.13934, 3522.9802)(519.1394, 1948.2225)(538.62854, 7292.9966)(539.53143, 6217.9297)(540.1716, 2095.6387)(541.9253, 1587.49)(543.175, 6306.3867)(522.4586, 2288.3308)(522.49084, 3673.1633)(523.1535, 57.33)(559.9142, 3595.3828)(562.3517, 2942.007)(562.5804, 303.37427)(564.6574, 139.70999)(565.1554, 160.2)(541.69214, 6759.6313)(543.1344, 12545.53)(544.1369…
8-methylsulfinyloctyl glucosinolate	288241	52410	608889	365652	219705	261887	259112	468590	202345	421056	314130	435694	1	110177	151822	1	115379	138251	170030	181225	167243	1	341041	1	(494.6738, 917.5742)(496.19977, 856.867)(497.8502, 4501.3823)(498.6023, 883.7)(499.0984, 798.76)(475.3806, 1844.8041)(476.92416, 1224.3208)(477.42035, 2174.618)(479.0956, 643.3934)(494.77673, 2170.6902)(498.104, 544.48)(499.1014, 1562.07)(475.1029, 4268.62)(476.10504, 891.15)(477.10132, 220.94667)(516.0195, 6134.784)(516.09393, 1164.9911)(498.78134, 311.06702)(500.5895, 324.115)
16,17-dihydro-16&alpha;,17-dihydroxy gibberellin Asub4/sub	599568	586412	533615	683036	706419	681314	1	683078	595858	723641	829729	489049	1	1178156	1332357	1211969	1	951270	1397627	1	338818	469367	454764	1	(367.41864, 10246.043)(368.41614, 7717.282)(370.1687, 4334.0767)(347.65253, 36123.297)(349.1557, 14576.73)(351.1595, 24212.26)(367.17465, 14936.555)(368.17218, 11838.245)(348.82626, 47872.875)(349.96448, 10767.834)(351.8345, 27729.61)(352.83682, 45791.36)(353.1695, 50718.31)(388.1486, 32751.121)(389.15173, 7506.827)(372.3707, 8772.881)(372.14685, 331.77)
gibberellin Asub13/sub	3056213	3002075	2246875	2576272	2649412	2275171	2812574	2506264	2441453	1838663	2864774	2467368	951992	1	1	320435	1	936555	1621514	1418742	1311598	1528181	1360875	732664	(375.4777, 791.82166)(357.3251, 36170.32)(358.13754, 9025.906)(359.1437, 1137.492)(380.1631, 147.14333)(381.1668, 52.13)(358.1425, 6604.26)(359.1466, 443.72)(400.14362, 1076.789)(381.00064, 134.985)
(iE/i)-2,4-dihydroxycinnamate	11182758	1556035	2384525	1105003	1929010	359764	607548	2527896	751069	1899858	2675730	1	1664055	2144375	2354135	1504548	2511479	3097177	1621460	2441858	636918	2197682	3102084	1670553	(179.03545, 158227.75)(180.03824, 20455.994)(161.024, 596.64075)(162.03217, 114.02334)(162.0324, 266.16)(205.03145, 12814.11)(206.03612, 1410.8079)(207.03685, 151.65)
nitrilotriacetate	74765	208987	270975	27217	223792	66237	251086	246606	39382	1	343407	1	360051	240301	1347908	715610	657097	913558	1171728	903310	589917	390648	907032	766583	(189.77272, 3207.3762)(173.22667, 2739.2627)(174.16002, 5710.374)(174.79669, 3771.29)(175.02054, 2505.125)(190.2788, 2861.6816)(190.6279, 9856.481)(191.77615, 2015.6276)(171.0155, 2449.7368)(172.0221, 795.94)(214.01553, 25518.1)(215.56865, 29845.254)(216.01997, 5567.052)(193.60052, 18569.527)(195.07626, 1692.6093)(194.99812, 2604.1375)
1-18:2-2-16:0-phosphatidylglycerol	12638227	10703482	9753489	12645472	1	7346033	7221259	9835743	8399814	6028967	10025066	8989482	9219107	5021422	3581721	7020600	10036157	3088231	1	1	1	2963234	6875923	3998059	(745.50226, 121170.35)(746.506, 53501.656)(747.5081, 24467.629)(727.48596, 18593.707)(728.48895, 9769.864)(729.5065, 4273.99)(730.3907, 7788.9297)(731.3983, 8236.625)(732.4036, 8160.914)(733.40875, 9122.4375)(733.85565, 7547.004)(734.5221, 9987.643)(768.9918, 17080.441)(770.4967, 12170.982)(771.5024, 170734.47)(772.50653, 79660.38)(773.5106, 25584.139)(753.99194, 2288.953)(755.4934, 1403.7112)(75…
a 3-isopropenyl-6-oxoheptanoate	1	1269711	1632575	1	1	857974	1038948	1398888	1541870	1	1	1294281	1	1162831	1399726	1601880	1	1	1	1	1	945661	1	1	(187.1111, 1033.541)(165.09157, 54985.42)(166.09467, 6732.7114)(167.09807, 281.9743)(185.11494, 241.5625)(167.60495, 993.98)
quercetin 3, 3', 4', 7-tetrasulfate	1	382049	445848	401711	697865	726303	1	818205	706557	1015779	1	1	851832	822244	379297	625958	639132	873085	1	469258	577544	674195	433303	496362	(624.8432, 838.7575)(600.8329, 62.49)(602.8302, 56.03)(624.3468, 1009.3237)(605.8409, 33.63)(642.9319, 12327.2705)(644.68787, 9264.048)(646.0408, 7826.3584)(646.8149, 5567.4937)(624.443, 4283.864)(625.60095, 8057.6826)(627.96985, 8547.302)(628.875, 13823.824)(629.8238, 18803.78)
7,8-didemethyl-8-hydroxy-5-deazariboflavin	291497	204169	1	299938	1	1	1	224542	1	1	226143	292415	393656	1	1	1	451992	1	392267	399183	1	1	605883	371881	(363.85303, 50184.62)(364.85544, 67496.98)(365.44046, 1174213.1)(366.10977, 240858.11)(367.10913, 75965.29)(344.4242, 18216.158)(345.09076, 4076.7349)(346.08435, 549.70667)(347.88022, 10576.943)(348.43286, 2532.0967)(385.0841, 7785.699)(386.08252, 3266.0298)(387.0761, 114.17)(372.0857, 560.23)
(+)-5-deoxystrigol	1	246416	1317373	1	1	1173907	997073	1013653	1	1465646	1968961	1017238	1	1373528	950428	2717877	956484	1	879670	1	416390	1	1	885090	(330.1441, 2403.19)(313.85263, 14233.8)(315.3673, 11568.86)(317.14746, 6799.786)(333.04724, 28022.69)(333.87695, 25733.78)(334.49637, 9917.522)(316.6516, 15105.475)(353.13925, 64335.145)(354.14252, 20761.926)(355.14844, 4323.15)(335.42706, 25013.832)(336.6302, 4812.69)
(+)-lariciresinol	1578597	1302526	1975366	1688261	1678245	2053216	1	1236603	1725011	2296191	1593954	1	1	1	1	1	1049860	1	750666	839017	1	875875	1340874	1020060	(360.5352, 8180.228)(361.15576, 1153.28)(344.07858, 38351.863)(345.0828, 16272.128)(346.76007, 6094.6216)(347.1602, 7749.8364)(365.30713, 4169.3716)(344.93738, 4245.573)(346.1662, 3399.12)(347.1624, 5008.0303)(384.7739, 2568.1714)(386.6901, 6839.4917)(386.90503, 6557.085)(387.1572, 7331.18)(365.13528, 32139.7)(366.13928, 6597.757)(367.1529, 428.64)
benzylamine	685854	834188	948924	883438	755908	694871	1	687207	1	1	758699	987843	1	1	1	207041	567497	449722	1	1	476693	431493	801348	549691	(108.081314, 1596.7362)(114.1025, 14255.8545)(131.07076, 14894.85)(132.07262, 448.44748)
sporulenol	1082577	479819	344918	335318	1	647968	781082	866477	898867	354489	694650	1163709	610845	1	663421	830915	734493	262157	917394	1	223227	1	444622	610075	(494.7308, 252.63142)(476.60193, 5299.6484)(478.4507, 2200.97)(479.45, 394.44)(495.663, 3472.0742)(496.4729, 132.19)(477.44598, 13233.133)(478.44928, 4899.9033)(479.45084, 1185.9236)(480.44336, 205.65)(519.43994, 101.69)(523.4593, 71.69)(502.43628, 365.36)
steviolbioside	1	3494058	2545915	2616360	2264000	1	2046286	2103690	2906583	1768718	1703640	2443822	1455758	1	1176727	983208	1	1048365	1105792	1070373	612442	2013947	1	1114808	(642.42786, 21919.07)(643.4347, 8218.149)(644.6611, 2990.9253)(645.3375, 306.87)(624.4328, 5483.898)(626.3159, 8353.325)(628.3168, 15567.824)(629.32495, 154572.81)(630.3267, 55105.28)(628.1969, 129511.37)(630.1266, 106877.42)(630.327, 82701.26)(666.0022, 7480.4727)(667.54846, 6273.9863)(668.65607, 6396.4663)(669.42285, 8248.401)(670.43506, 5614.4966)(671.3306, 5203.512)(648.8387, 15551.918)(648.8…
montanate	1880790	1	2527352	1	530991	1	1744590	1352316	1297922	1491198	1693277	1	1	643395	1	1	1	710386	866279	964023	1050784	847271	874072	766295	(423.41876, 4345.092)(424.4217, 541.3506)(425.43216, 204.1925)(405.40698, 173.87814)(425.7661, 179.97333)(426.42877, 65.585)(407.4233, 2858.0671)(408.42633, 62.26)(446.96967, 997.67896)(447.41495, 104.945)(428.3968, 15875.468)
(2S,3R)-capreo-mycidine 5	1	1	308851	143126	119588	198762	328433	310072	311276	1	348404	221939	1127859	1049195	748842	1127827	919591	564611	615376	550326	368765	1	1	1002000	(172.09628, 35571.902)(173.09406, 4542.364)(174.08759, 2589.9268)(154.75485, 11833.915)(175.28462, 41159.023)(176.11098, 5561.7773)(177.111, 6713.88)(157.09695, 36860.81)(158.09746, 1107.1533)(197.5334, 6322.557)(199.47801, 4911.4595)(200.09335, 8511.672)(178.85577, 4958.3467)(178.83028, 3321.6501)
ribavirin-5'-monophosphate	1	234193	1	309157	304232	1	292592	228197	233085	1	326105	294471	1	1	1	1	1	1	1	1	1	1	1	1	(322.69803, 304.25)(323.4315, 182.146)(326.0426, 202.99)(304.0185, 139.518)(325.04547, 350.445)(326.0447, 1062.05)(328.0466, 303.35)(305.02692, 5991.371)(306.0193, 95.74)(307.0146, 521.66)(345.7719, 1061.2062)(347.5243, 6237.4)(328.51123, 2597.6548)(330.01978, 405.35)
deoxycholate	7989190	5595622	1	1	1	4884332	3362845	3285134	1	1	1	3751662	1	4273139	8524866	5325699	3429154	2810659	2605635	2821213	3294282	3871201	2788593	1	(391.28497, 221299.95)(392.288, 61721.156)(393.28442, 29041.734)(377.2829, 1781.2013)(378.28918, 409.3025)(379.29584, 458.505)(414.27158, 7129.7173)(415.2624, 420.402)(397.49655, 613.24384)(399.77454, 1943.4675)
L-ithreo/i-tetruronate	1	1	164296	1	370899	260322	262407	229346	203738	1	320948	269788	1	1	1	1	121664	33853	292267	1	203967	210451	211019	1	(137.0209, 103.265)(134.01967, 15820.877)(135.02718, 1774.1849)(136.0251, 124.06)(159.0127, 359.69)(143.0027, 14579.65)
D-mannosamine	4015688	1	5145616	1370793	5350839	4412112	3463855	3643523	3232995	3298101	3526830	3585780	3705540	3790965	1	1	1	1	2969634	1	1	2578157	1	4141387	(180.08716, 53620.008)(181.09001, 7148.274)(182.08736, 4040.5017)(162.07646, 10604.022)(163.0723, 97.825)(183.35057, 2659.85)(164.80368, 8952.298)(166.0892, 156.52)(204.33061, 2453.264)(205.75151, 555.65753)(186.00546, 16920.953)
2-dehydro-3-deoxy-D-arabinonate	1	1	281625	1	1	1	1	384952	197627	185479	155333	76477	257675	653033	150398	186285	198769	313344	144468	530154	262719	141633	281175	438303	(147.91974, 5222.0513)(148.041, 351.88998)(132.77724, 1267.2726)(134.0314, 3489.62)(148.03505, 27418.738)(149.0367, 1186.3436)(131.25021, 20857.857)(134.03557, 5440.23)(173.0241, 139.51)
(2iS/i,3iS/i)-3-methyl-L-phenylalanine	7867276	6327310	4878795	4882943	4320274	3800816	4643603	3259462	4419878	4579451	4107324	3641533	1	10787249	8704374	10503128	1	10693803	6340901	6384287	7116711	7196151	5198608	6963685	(183.10217, 15202.888)(162.95505, 15888.353)(164.09244, 7848.9155)(180.10252, 221708.56)(181.10452, 31577.795)(182.10469, 1513.9327)(162.0919, 2022.8523)(203.14336, 6789.4194)(205.09355, 13625.83)(185.86462, 3825.3132)(187.48355, 2266.347)(188.92216, 1466.7148)(189.0896, 6498.1)
linoleate-group	1902269	2618749	2403797	2008161	1472122	1312647	2092915	1892379	1732396	1	2297549	1768816	792054	1061972	1	837198	1	1187967	1492942	1416694	1340226	3243428	1835602	1006905	(264.24118, 4554.014)(246.48259, 359.4725)(265.25336, 32305.137)(266.25665, 5758.574)(267.265, 2313.83)(247.24284, 8223.07)(248.24533, 969.3471)(249.25471, 75.6875)(287.2339, 2760.6958)(288.2403, 58.295)(269.22504, 1083.8466)(270.2298, 95.112)
(iE,E/i)-geranyllinalool	480164	302123	772556	348703	384980	382458	413871	488017	482151	438566	1	1	1	1	1	1	1	1	1	1	1	1	1	1	(272.24677, 4749.5957)(273.2581, 9174.361)(274.26755, 1961.114)(275.273, 180.9911)(295.574, 577.9433)
(-)-heliannuol E	382465	324939	1	1	453961	374731	1	216338	219932	280005	319104	317523	1	1	1	1	1	1	1	1	1	249774	270504	157519	(253.1548, 464.42)(249.14897, 12162.937)(250.15211, 2336.5974)(251.14355, 153.005)(231.13786, 4829.0063)(232.14012, 336.76425)(275.1414, 124.07)(255.46031, 303.97)
2-C22:0-DCA-LPA	9201654	9190949	11005951	11990186	12852919	8631932	8106875	10676307	5791499	6864523	10462623	8026620	9528163	5122930	1	1	7880615	6539985	1	1	2956209	5248857	3798925	4514842	(522.4393, 4186.467)(526.69666, 3605.668)(503.27792, 143892.28)(504.28302, 41801.81)(505.28458, 12092.254)(506.30234, 2009.7449)(523.80334, 13449.214)(525.8043, 4354.15)(527.3164, 1735.86)(547.28613, 198.17142)(550.29315, 521.0)(528.275, 5988.6475)(529.5267, 19484.053)(530.5314, 7073.034)(531.44904, 4270.1836)(532.2872, 764.43335)
benzyl acetate	1378056	1	1335137	1	1	1048635	705372	926677	1794733	1394111	1625446	1618648	1	440878	577566	402522	360901	551190	660163	778321	691056	1	1358618	700117	(152.44966, 2001.2014)(151.07597, 11961.025)(152.07315, 1756.656)(153.06668, 101.64)(133.06548, 23636.994)(134.06902, 2610.931)(173.83669, 1354.3755)(155.47713, 10014.6045)(156.05064, 696.1634)
1-18:2-2-18:2-sn-glycerol-3-phosphocholine	71686280	43751396	74067208	45198528	20376162	50786504	30492690	51488900	85203704	37209860	38538736	17917388	299472384	205562192	324862944	218442544	1	1	1	1	1	64725792	111613592	63578936	(781.5581, 64264.453)(782.57056, 1641506.9)(783.5738, 814262.2)(784.5765, 221918.08)(785.5793, 44444.957)(786.5802, 13869.326)(787.5798, 5376.31)(770.56836, 20865.492)(804.71063, 20753.629)(805.7904, 14999.839)(806.86456, 7746.786)(810.557, 44025.64)(789.6596, 1345.8285)(791.33704, 2650.9456)(792.143, 3855.8972)(792.3091, 5638.088)(792.5598, 5360.41)
orotidine 5'-phosphate	489606	307057	829868	634257	191170	300412	511018	739237	425542	665130	554979	561494	1	1	1	1	1	1	1	1	1	1	1	1	(365.0018, 18130.576)(366.0051, 1771.3759)(367.00537, 319.35)(346.99402, 2939.3462)(347.9948, 147.44)(353.0159, 97.24)(390.49707, 4514.9683)(391.4981, 6403.0005)(393.0061, 875.9766)(369.9812, 342.06)
indol-3-yl-acetyl-imyo/i-inositol	967091	1	404589	1860804	4008147	1341548	515274	1531371	1	351984	1	322926	1	1	1	1	1	1	1	1	1	1	1	1	(337.11188, 146677.78)(322.11084, 2578.2075)(341.0058, 3478.7937)(341.1315, 7832.88)(321.33997, 8373.069)(323.23166, 16797.203)(324.12503, 4803.194)(362.1134, 6958.049)
taxa-4,11-diene	461849	318438	635397	351572	396555	379506	428934	498147	456779	505550	1	1	1	1	1	1	1	1	1	1	1	1	1	1	(272.24677, 4647.827)(273.2581, 9063.324)(274.26764, 1937.069)(275.27295, 183.63776)(295.74188, 141.81)
delphinidin 3-iO/i-rutinoside	85497368	110370248	65831132	68744000	123580344	80605600	60872748	49058624	79243336	46556824	1	52161760	37910800	50963056	32121396	43583348	40391700	27906382	1	58586800	1	1	1	61601976	(610.91077, 893852.6)(612.1657, 342587.62)(613.1673, 89823.81)(614.1702, 16325.7)(616.1729, 217.76)(594.40155, 265.0009)(597.1626, 128.35)(611.1621, 1819174.9)(612.16547, 559201.56)(613.1675, 138464.6)(614.1703, 25381.016)(615.1752, 4606.3096)(597.417, 284.815)(633.14404, 474245.94)(634.1467, 153552.66)(635.1492, 39304.85)(619.1485, 24825.328)(620.1522, 7597.629)(621.1548, 1363.6017)
lignoceroyl-CoA	1	193030	1	326781	1	1	1	202234	322039	264744	1	189608	1	1	1	1	303462	133978	248696	1	142082	367070	1	1	(1113.4283, 2263.94)(1114.4279, 1698.0728)(1115.427, 794.91)(1095.4326, 2114.702)(1096.4323, 2007.639)(1097.4321, 1167.7025)(1098.4282, 494.695)(1136.6117, 399.97275)(1137.6515, 249.97223)(1139.4269, 145.9725)(1141.9288, 180.55501)(1141.4241, 503.65)(1143.4338, 400.05)(1118.4283, 1283.5673)(1119.4287, 831.342)(1120.4327, 385.15)
1,2-dioctanoyl-1,2,4-butanetriol	333304	127342	1	343711	723984	492101	609640	288193	991804	1	1510763	1	1	1	1	1	1	1	1	1	1	1	1	1	(340.25967, 30879.82)(341.26257, 7034.533)(342.26364, 107.15222)(367.2632, 490.55878)
(-)-9&beta;-pimara-7,15-dien-19-al	622151	575813	1	683196	319802	238455	444416	556803	458753	380738	626959	1	140958	1	142983	282740	1	1	1	1	1	152825	1	1	(286.22574, 1892.9868)(287.2357, 144.14)(268.21658, 5200.005)(287.2354, 804.18494)(269.22623, 4289.7593)(270.2301, 373.2378)(309.21945, 3569.879)(310.22647, 627.9692)(291.20972, 8930.955)(292.21417, 2075.1477)
(iR/i)-NADHX	159747	126429	178044	164620	230111	167061	216119	167951	1	126936	169455	221390	1	1	1	1	1	1	1	1	1	1	1	1	(681.1197, 3122.901)(682.1208, 712.2009)(666.1175, 94.0)(669.1128, 2094.49)(683.1261, 2974.075)(684.12836, 688.85)(687.1311, 408.48)(688.1404, 367.03)(668.4563, 423.05334)(670.1285, 340.49)(704.7831, 219.72112)(708.1093, 411.435)(686.37427, 288.19452)(689.1068, 402.91498)(692.1113, 448.6)
a 5,6,7,8-tetrahydropteridine	1	1	1	1	1	340669	1	518808	1	1440078	1	1	1	1	1	1	1478933	1319098	1166383	1622490	1244802	602992	1519340	2029064	(136.0749, 40226.17)(137.07559, 1581.8639)(139.08624, 15302.151)(140.08733, 473.78427)(159.5199, 2370.292)
3-methoxytyramine	2783755	1832928	1894155	2250970	2080427	2305613	2094666	1299710	293748	2581607	1056253	3916797	1	1	1	1	1	188843	479888	1	152589	664699	662634	859217	(153.01726, 1787.4677)(155.1061, 592.305)(171.11403, 21637.947)(172.1178, 1374.915)(155.71072, 5857.206)(193.04076, 10076.785)(194.09691, 2620.2625)(173.08197, 43201.504)(174.08537, 4848.0137)(175.08383, 158.98601)
campest-4-en-3&beta;-ol	3427139	3405839	4713498	4613380	3521513	2892685	2972256	3996371	3421821	2405535	2984352	3282116	3795643	1492937	3385971	3972264	3758078	1420736	3157706	3655476	552786	1616889	2284684	2727752	(401.15286, 967.34314)(403.5774, 1821.7961)(401.3744, 610.8467)(402.375, 114.48)(383.36755, 96337.24)(384.3707, 32199.26)(385.37378, 5036.387)(386.3725, 185.19699)(423.36075, 6592.4614)(407.3544, 999.13)(410.3623, 237.02)
novobiocic acid	1	475697	1	1	1	401377	540772	374513	634168	308836	1	1	734849	566003	1	333878	562727	751867	464975	465744	572481	999380	195561	296323	(395.71683, 6087.0273)(397.74066, 7934.4688)(399.14493, 6386.882)(376.11444, 1391.8429)(396.14355, 1619.202)(397.74725, 5918.9204)(398.1468, 6621.345)(399.1464, 7037.22)(400.1486, 1911.96)(377.1248, 16682.434)(378.1269, 4236.7485)(379.12628, 1169.392)(419.62485, 1624.0718)(421.19913, 3171.7742)(421.9361, 1922.294)(422.1376, 1063.65)(399.98422, 2054.6377)(402.61697, 1880.535)(404.1158, 1897.4)
pelargonidin-3,5-di-iO/i-&beta;-iD/i-glucoside	2915289	2950550	2645178	3172331	4041112	3405278	2782501	2287684	3074923	2395590	2638687	2576392	1203316	1395281	1	1503859	2586451	1648255	1	1868807	2019121	1883854	1871286	2180445	(578.2132, 518.3517)(579.15424, 822.33)(595.1667, 57899.203)(596.1701, 18362.705)(597.1724, 4785.344)(598.1742, 573.2635)(599.17554, 145.95499)(617.1489, 35089.78)(618.15265, 10349.088)(619.1547, 2624.7798)(603.0634, 1676.416)(604.0591, 1596.5029)(605.04004, 960.68665)(605.151, 760.70496)
uridine	320712	436155	663479	1393038	395957	110193	564957	1754936	169036	1527670	669998	858993	1	681463	1	1869821	914413	773894	1	615537	387161	155822	603872	1173702	(245.06918, 2439.4082)(226.3472, 5155.7217)(247.08194, 36622.535)(248.08508, 4829.875)(228.54744, 73225.43)(229.70526, 48348.754)(230.07483, 12772.533)(270.06796, 3129.5376)(249.4777, 43637.383)(250.11064, 7392.971)(251.04654, 3811.429)(252.0491, 186.785)
&gamma;-solanine	1	1	2099677	2009699	1	2383046	1817183	1799540	1	1	1771276	2363600	1017684	1033012	711628	664217	4959175	1	2324936	2328055	2661932	3006858	1	2954047	(560.3955, 74542.086)(561.39813, 27663.617)(562.39966, 6647.2065)(542.74786, 325.57452)(545.39716, 21845.953)(547.4029, 11893.51)(548.4001, 3763.25)(545.75385, 25032.389)(547.17175, 17992.062)(548.17053, 5884.571)(548.4003, 4323.7935)(549.4069, 138.54)(587.8113, 415.42)(589.1546, 543.925)(568.7863, 175.986)
12-hydroxydihydrochelirubine	1	125696	153550	151404	102940	1	162955	199367	77322	109335	182451	158154	1	1	1	1	1	1	1	1	1	1	1	1	(379.1049, 5423.6943)(380.1104, 1137.134)(361.0945, 2269.9849)(362.09674, 199.2)(364.1051, 1614.2101)(366.61505, 731.63995)
morphinone	11572595	4658326	2792252	2622377	3105791	4752921	4999389	4202042	3917088	1	5992611	5837316	19807724	1	27820148	17837364	4499003	4124044	9035926	8962243	1	6906280	1	9794160	(284.12933, 380337.56)(285.13177, 76040.805)(286.13403, 9642.597)(267.1198, 922.16003)(269.00735, 3308.14)(270.1351, 486.9475)(271.1338, 116.52)(307.11798, 15293.295)(308.1173, 3091.808)(292.21634, 1066.218)(292.6161, 721.87)
(-)-epicatechin-3-iO/i-gallate	1417184	1077654	1101542	924923	1095135	1236819	969738	1291424	709449	357125	666596	779754	181860	211647	214572	220720	171496	173585	168989	191845	154037	130140	139953	215928	(444.51562, 4917.1865)(447.40088, 11041.709)(447.90186, 6820.913)(446.80255, 580.7838)(449.11664, 120.415)(425.08603, 16933.967)(426.0887, 3139.3274)(427.08774, 165.98334)(468.41977, 1286.2983)(471.0951, 1766.2151)(449.92154, 2361.676)(451.63626, 2232.162)(452.41568, 279.56332)(453.078, 65.17)
3,7,4'-trimethylquercetin	237299	328147	499755	331084	263310	334787	303400	421006	1	1	1	373761	1	1	1	1	1	1	1	1	1	1	1	1	(344.09198, 19106.912)(345.0876, 5393.535)(346.0839, 296.85)(327.24747, 1214.1683)(328.08435, 869.605)(347.10458, 8673.747)(350.1139, 957.83997)(328.09158, 7136.311)(329.08804, 2450.32)(332.0958, 77.36)(371.0944, 358.58)(350.62463, 78726.17)(352.21683, 17655.049)(353.2258, 44144.04)(354.0835, 6581.017)
sarpagine	429216	1	3585118	3082211	5228449	1	3464034	3435365	1	3539981	1	3697030	1	1669189	1331912	2251078	2674690	3014113	3350947	1	2546892	2667251	1	1	(310.16898, 9429.6045)(311.17087, 1879.775)(292.1563, 56148.832)(293.16055, 6748.175)(294.1562, 1199.6)(316.06226, 758.05505)(295.1749, 217.22)(334.2234, 5147.211)(335.35388, 5068.455)(336.23468, 5501.035)(337.1672, 1296.5684)(316.21255, 2440.821)(317.60892, 3310.3362)(318.1558, 4932.09)(319.1606, 9698.13)
2-amino-3,7-dideoxy-D-threo-hept-6-ulosonate	1248572	1	1	1	908828	1	1242741	1296932	818774	1476577	1	1	547495	1109950	402091	546716	1	1	1	563285	1	731554	1034855	701137	(191.22139, 2412.684)(192.37227, 5154.7974)(193.0877, 553.245)(174.0764, 7371.242)(175.07764, 89.763336)(214.06992, 5926.8687)(215.06995, 877.66003)(216.0701, 136.81)(196.5602, 3708.307)(197.51434, 1220.1991)(198.56094, 1080.0525)
2,3',4,6-tetrahydroxybenzophenone	164786	224914	1	1	1	237837	1	281839	1	1	284602	1	1100643	1	1	1	1992497	1	1916257	231030	1589937	1	1	1	(249.05968, 5203.0166)(250.06255, 516.1)(231.05112, 1788.2719)(231.0484, 3473.86)(247.05974, 7163.589)(248.06186, 387.19)(229.04976, 10658.902)(230.04991, 2170.625)(270.54523, 420.8375)(273.55383, 3410.2651)(274.0572, 47.73)(255.04395, 1092.0859)(255.54651, 892.16003)
N-methyl-3-aminomethylindole	2537617	2175541	2185040	1	1	2078696	1	1527351	1806774	2625069	1	2495595	1	1	1212849	1659090	1897526	1417585	1806675	1713236	1265731	1	1	1679578	(163.04872, 4388.3545)(165.58783, 3793.8435)(166.12245, 3850.5576)(167.13014, 171.23)(184.09746, 50931.742)(185.09908, 5406.113)(186.0964, 118.82)
2'-deoxymugineate	1	1	1	1	1	209358	140672	138744	1	1	1	1	1	1	1	1	1	1	1	1	1	1	1	1	(307.12985, 23011.51)(308.13373, 4347.7847)(286.1091, 6396.29)(304.12753, 11279.949)(289.12308, 8348.163)(290.1261, 6995.7896)(327.11264, 1238.04)(309.10043, 2283.6833)(310.1051, 777.07)(312.1119, 6526.87)
versiconol acetate	1	1588834	752528	2735564	470845	993064	1153593	2859923	1	1	1	343911	1163070	1316325	1	1149790	326311	493388	828406	598573	485699	217574	143506	1720887	(401.49887, 1812.2467)(401.0748, 769.98)(386.19324, 2322.765)(387.0804, 1660.1816)(403.7614, 572.55884)(404.5954, 764.385)(383.08063, 157236.8)(384.08276, 21812.105)(385.08328, 10832.964)(424.54416, 31105.77)(424.43405, 7189.1855)(406.86514, 758.57996)
3-phospho-D-glycerate	161483	217600	250764	334876	226446	151526	192349	144142	68957	51773	247512	133210	1	1	1	1	1	1	1	1	1	1	1	1	(165.96684, 9181.86)(210.55408, 2376.6882)
(13iE/i)-labda-7,13-dien-15-ol	480164	302123	772556	348703	384980	382458	413871	488017	482151	438566	1	1	1	1	1	1	1	1	1	1	1	1	1	1	(272.24677, 4749.5957)(273.2581, 9174.361)(274.26755, 1961.114)(275.273, 180.9911)(295.574, 577.9433)
manoyl oxide	480164	302123	772556	348703	384980	382458	413871	488017	482151	438566	1	1	1	1	1	1	1	1	1	1	1	1	1	1	(272.24677, 4749.5957)(273.2581, 9174.361)(274.26755, 1961.114)(275.273, 180.9911)(295.574, 577.9433)
2-iO/i-(4-deoxy-&beta;-L-threo-hex-4-enopyranuronosyl)-&alpha;-L-rhamnopyranose	1251178	1	1149441	1107567	1	765558	1	792578	898657	1	1	1	239332	322084	524591	409413	1	387229	467343	271300	1	387638	411465	316413	(322.75607, 758.87665)(323.0905, 2123.91)(304.57645, 11879.764)(307.3327, 11633.838)(307.5833, 22545.775)(308.0867, 4463.52)(324.2398, 474.36285)(304.0801, 13031.151)(305.0809, 2223.2444)(306.0718, 2636.43)(344.6131, 2207.1277)(349.0887, 12807.17)(327.85028, 2184.892)(330.06784, 5498.1743)(331.0689, 1214.05)
protopanaxatriol	1	1	178078	1	101498	279699	1	128740	154090	1	1	1	186779	180160	1	230601	1	1	230730	217010	1	184223	183172	215115	(482.40234, 1795.5444)(461.88678, 2489.2798)(460.3872, 214.79)(464.3875, 2648.07)(481.6875, 1008.5114)(481.90234, 3490.44)(482.404, 6096.46)(483.4185, 11320.6)(459.3846, 2418.2668)(501.37985, 2774.1033)(500.3782, 445.52)(482.87115, 8761.765)(484.37955, 278.72)
(8Z,11Z,14Z)-icosatrienoyl-CoA	528873	1	249814	269395	244887	350027	213576	263434	181766	159992	1	132942	1	1	1	1	1	1	1	1	1	1	1	1	(1051.3287, 548.16)(1033.327, 858.347)(1052.3353, 752.06604)(1053.3309, 409.3625)(1034.333, 3685.519)(1035.336, 2997.3362)(1036.3318, 1818.0515)(1074.9211, 401.199)(1075.9926, 394.98502)(1076.3308, 456.63)(1077.3268, 147.98)(1058.4205, 591.52106)(1060.4489, 679.5863)(1062.6625, 357.21667)(1063.3203, 206.905)
2-hydroxyhexadecanoate	38824868	1602895	2327103	40691864	1963716	1764747	1684271	1747839	36481668	27930464	1889349	34064296	1	12453143	6723056	1	1	21186490	16266448	22026228	13744358	21269090	20451784	17620950	(271.2287, 5549.8936)(272.22754, 480.10602)(253.2169, 27577.646)(254.22023, 4452.3135)(255.21117, 2908.5889)(256.2163, 296.32)(272.73514, 1111.345)(255.23021, 4476.3726)(256.2332, 105.16)(294.21555, 216633.62)(295.22064, 76197.9)(276.2051, 398899.25)(277.20834, 8771.676)(278.21164, 733.94574)
S-prenyl-L-cysteine	228282	197504	1	109782	138015	1	89816	131285	1	1	49497	1	175237	1	163884	158415	1	155269	168305	129512	190765	1	157881	182929	(190.21321, 6558.419)(190.83145, 255.8775)(172.40126, 2108.0867)(174.0725, 1464.08)(191.80258, 2674.9272)(192.0861, 5119.82)(174.20107, 3246.8062)(174.74461, 681.50336)(212.51031, 9405.014)(214.3421, 822.1164)(195.68625, 4123.3994)(197.60591, 1672.0355)(198.50568, 675.1867)(199.0634, 179.45)
neoabietadienal	622151	575813	1	683196	319802	238455	444416	556803	458753	380738	626959	1	140958	1	142983	282740	1	1	1	1	1	152825	1	1	(286.22574, 1892.9868)(287.2357, 144.14)(268.21658, 5200.005)(287.2354, 804.18494)(269.22623, 4289.7593)(270.2301, 373.2378)(309.21945, 3569.879)(310.22647, 627.9692)(291.20972, 8930.955)(292.21417, 2075.1477)
L-dehydro-ascorbate	1	1	1703363	1571295	1253874	1	1467803	1743143	1884846	1442088	1071623	1005152	1154513	1326622	1452377	1311541	713040	491854	1071969	1076061	364759	816700	1741246	1275969	(174.01598, 8082.218)(175.02095, 2041.8)(159.01434, 965.078)(175.39989, 14127.428)(176.69487, 640.27997)(157.58542, 3314.7073)(161.0206, 69.88)(197.30542, 1007.6864)(199.00435, 263.1475)(198.9917, 163.93)(178.9945, 19448.648)(179.99728, 1674.3186)(180.99223, 606.62506)
UDP	479030	344334	608328	371368	322819	593861	330497	439791	575501	590639	536715	403674	1	1	1	1	1	1	1	1	1	1	1	1	(400.98026, 6946.641)(382.96487, 15941.723)(383.96588, 4735.576)(404.35577, 1359.2528)(404.4927, 1367.7017)(405.79907, 911.192)(405.9987, 545.95)(387.14627, 6698.5522)(388.15018, 3650.7283)(388.8738, 5165.682)(388.9846, 1905.81)(423.96964, 3365.6)(424.97354, 627.044)(425.9821, 157.11)(408.76523, 2007.6609)(409.46478, 2397.135)(410.471, 2342.3)
dimethylsulfonio-2-hydroxybutanoate	1	1	1	1	1	1	1	235722	125717	1	1	355471	1	1	1	1	1	1	1	1	1	1	1	1	(167.71722, 244.56)(168.0508, 523.58)(149.70885, 8533.079)(151.0402, 3657.22)(165.0561, 81565.82)(166.05768, 8467.417)(167.0539, 324.85)(192.04187, 2172.0032)(171.02637, 300.03333)
iN/isup6/sup,iN/isup6/sup-dimethyl-L-arginine	2045827	723209	1150016	903186	611537	519453	1	513477	606386	423132	1	1	1	1	1	1	1	1	1	1	1	1	1	1	(187.14427, 5604.9)(204.15956, 18797.21)(205.16145, 1984.4463)(206.15654, 1861.0533)(207.1554, 61.63)(186.14899, 8308.746)(187.1454, 1389.82)(188.1444, 227.99)(227.34184, 8590.326)(228.1437, 1193.14)(209.13081, 8226.03)(210.13391, 1270.255)
a tetradecenoyl-CoA (n-C14:1CoA)	1	177659	238061	1	1	1	82737	125369	139115	133150	1	87109	1	1	1	1	1	1	1	1	1	1	1	1	(971.5424, 446.38574)(973.0079, 414.52997)(972.26025, 294.45502)(954.26086, 3148.2502)(955.2591, 1003.3329)(995.1117, 123.729996)(996.24963, 162.34)(976.2537, 664.85004)(977.25757, 550.495)
indole-3-acetyl-&beta;-4-D-glucose	967091	1	404589	1860804	4008147	1341548	515274	1531371	1	351984	1	322926	1	1	1	1	1	1	1	1	1	1	1	1	(337.11188, 146677.78)(322.11084, 2578.2075)(341.0058, 3478.7937)(341.1315, 7832.88)(321.33997, 8373.069)(323.23166, 16797.203)(324.12503, 4803.194)(362.1134, 6958.049)
2-deoxy-&alpha;-D-ribose 1-phosphate	186334	1	12189	247772	273440	1	213387	104227	125418	109186	229215	57617	1	1	1	1	1	1	1	1	1	1	1	1	(214.71643, 48595.273)(216.21799, 44217.414)(217.0173, 10780.56)(193.99596, 3925.8623)(195.00594, 288.0357)(213.01607, 3568.3787)(195.0057, 757.425)(236.89949, 6111.979)(238.00345, 308.28)(219.32538, 2255.671)(220.24535, 972.47504)(220.9968, 207.35)
a bulgecin	639778	1	750529	1	800129	1	1	623142	552632	660988	743518	1	1	1	1	1	1	1	1	1	1	1	1	1	(427.1111, 182.26)(444.27905, 2132.0786)(445.12976, 2649.7417)(429.98203, 3164.9656)(431.1251, 4547.315)(467.97144, 2184.25)(471.12067, 2654.11)(447.10123, 19141.346)(449.09906, 2367.0278)
quercetin 7-O-glucoside	151847	88632	113431	177757	100542	97651	72390	194950	53835	68104	1	246480	1	1	1	1	1	1	1	1	1	1	1	1	(466.6524, 3946.5947)(467.69922, 5729.298)(469.1031, 3805.5498)(447.08527, 9140.32)(446.08795, 7810.915)(468.10272, 12904.73)(469.10382, 4170.12)(470.1089, 3062.185)(446.75568, 7996.3984)(450.0975, 264.62)(489.35388, 3783.8455)(491.8017, 3522.8645)(492.0863, 2700.35)(473.0816, 311.49)
DL-3-aminobutyrate	3198113	328461	986283	389105	2073130	251504	826507	4648926	2705237	3024143	2036011	673544	413436	260026	51600	409454	139327	488366	226033	141450	411152	320056	451199	323243	(106.93718, 2375.1548)(104.07093, 68395.234)(105.073586, 3857.2732)(106.07707, 137.26599)(126.053665, 4417.934)(111.96411, 224196.12)(112.99469, 30478.285)(113.0532, 11597.09)
6-methylsulfinylhexyl glucosinolate	168207	117604	257835	179906	134372	89821	99524	87619	45093	199007	163052	214129	1	1	1	1	1	1	1	1	1	1	1	1	(465.21298, 2713.2102)(465.0731, 273.09)(447.8604, 1862.306)(448.85822, 4946.2314)(450.0615, 3100.9277)(452.0541, 226.18)(467.0816, 1580.96)(449.06348, 5881.387)(449.90585, 5374.7886)(450.57202, 4517.165)(452.071, 312.09)(487.05957, 3601.5833)(488.0646, 425.99335)(489.06296, 173.815)(470.04962, 647.953)(472.5416, 1905.34)
4,8-sphingadienine	1	1	1	1	4708730	2317212	2450646	1305480	3564085	1537468	4300681	1647176	537872	1429902	799677	1009475	2993262	1020324	2583937	688146	6583702	2973211	6363660	1477076	(298.27454, 36639.445)(299.27805, 8222.866)(280.2629, 78276.51)(281.26642, 14612.0625)(282.27454, 4702.747)(283.27713, 318.38998)(304.30023, 3552.808)(282.42062, 2908.033)(283.2817, 175.18)(323.9021, 4359.97)(324.8019, 7144.7173)(325.27365, 3120.5251)(307.26248, 4088.0408)(308.26532, 2580.5151)
1-18:3-2-18:1-phosphatidylcholine	71686280	43751396	74067208	45198528	20376162	50786504	30492690	51488900	85203704	37209860	38538736	17917388	299472384	205562192	324862944	218442544	204541344	73826104	235497072	196112096	76328624	64725792	111613592	63578936	(781.55817, 68922.82)(764.0582, 124.354996)(782.5706, 1901529.9)(783.5738, 948801.44)(784.5766, 256087.48)(785.57916, 51174.043)(786.5801, 15052.452)(787.5798, 5376.31)(770.56836, 21473.293)(804.6775, 23849.336)(805.7265, 16584.283)(806.7653, 8252.0205)(810.557, 44025.64)(789.4707, 1342.3688)(791.2099, 2498.6125)(792.20654, 4070.4126)(792.3591, 5227.354)(792.5598, 5360.41)
1-16:0-2-18:4-diacylglycerol-trimethylhomoserine	1188020	1266423	1639182	1241140	695445	1434676	1104640	1398143	1240694	1211001	960226	1475903	1	1	601964	1083545	1	660925	1234552	1140635	525448	528817	1105346	768147	(731.5636, 2354.68)(713.8796, 7511.416)(714.7556, 4721.185)(715.57574, 647.26)(734.57837, 125.1)(716.5685, 278.725)(718.57513, 78.729996)(720.5849, 982.86)(756.31903, 26405.715)(757.8799, 18801.115)(759.00134, 10766.912)(759.86096, 9595.009)(760.58093, 14235.33)(736.5507, 22149.541)(737.5526, 11537.184)(738.56006, 3345.3933)(739.5534, 509.708)
triferuloyl spermidine	4348909	4489559	4356455	1	4191851	1	1	4224731	1	1	4343467	1	4155443	1	3989787	1	1	1	1	3611825	1	3182763	3424126	1489306	(673.3072, 29498.451)(657.2932, 10898.45)(659.3065, 21624.809)(660.301, 36053.145)(660.3062, 36538.76)(661.3057, 55508.23)(674.3068, 40527.938)(675.3102, 24166.203)(657.38995, 11509.754)(658.6092, 15495.678)(659.6054, 23096.373)(660.60785, 32219.406)(661.41846, 44066.305)(662.31134, 27473.252)(700.22455, 14057.703)(701.11115, 11841.294)(701.3106, 11673.89)(702.3153, 18154.71)(682.2965, 403.66)
gibberellin Asub12/sub-aldehyde	617359	1	866056	921821	1	1	1	798452	363391	517861	419124	537922	692422	1	1	968962	1	811960	888333	992826	626706	600383	530925	808330	(315.19525, 20054.283)(316.1999, 4622.1196)(297.18698, 1156.7151)(299.53415, 2052.0999)(340.05133, 689.1772)
phlorizin	2018929	1693578	1	1035038	935409	1438380	1970252	1398474	1	936930	1518722	1	2753597	2503859	991223	1592218	2196615	2619624	1542933	1777060	2158422	3311944	487338	1062953	(435.12668, 84624.664)(436.1306, 17176.928)(437.13306, 4369.1)(438.13354, 387.48)(419.92627, 1507.6239)(421.1305, 2619.19)(422.1347, 550.86)(437.1356, 2095.1)(442.146, 213.39)(420.38202, 2900.4053)(421.76144, 2578.1357)(422.13867, 1065.32)(458.73627, 601.2876)(444.317, 235.694)(445.1183, 1376.6)
abieta-7,13-diene	461849	318438	635397	351572	396555	379506	428934	498147	456779	505550	1	1	1	1	1	1	1	1	1	1	1	1	1	1	(272.24677, 4647.827)(273.2581, 9063.324)(274.26764, 1937.069)(275.27295, 183.63776)(295.74188, 141.81)
an 11,13-icosadienoate	3490611	2921642	1	1	1	4825924	5315300	3850227	3912173	3503957	8384448	1	1	1	1	1	1	1	1	1	1	1	1	1	(307.26382, 77922.28)(308.26718, 17471.312)(289.24973, 799.8063)(291.26788, 988.33594)(333.2598, 216.0)(312.24124, 128407.64)(313.24457, 17766.826)(314.24677, 1105.6224)
cyclo-dopa 5-iO/i-glucoside	1	1	1	310636	221716	237485	140698	261589	167910	123940	241103	1	357394	1	1	403459	57418	1	1	1	358452	257408	95718	150843	(357.64587, 2256.0017)(358.38748, 11203.123)(360.30414, 3634.588)(338.88773, 13479.966)(339.8894, 7880.2124)(341.6953, 2778.152)(359.11215, 2852.82)(359.1093, 484.62)(340.20935, 10376.834)(340.26123, 3041.825)(341.3454, 1165.1925)(343.11, 2502.22)(379.58926, 5506.6777)(380.08676, 2155.89)(361.47903, 7789.6084)(362.58154, 7211.035)(364.0849, 5210.155)
(22iR/i)-hydroxycholesterol	1835484	1705735	1199353	719258	1007580	1	938337	868548	912260	748969	1155557	749989	1	379058	744138	955884	697495	1	1	1	538587	641950	925728	676840	(402.4041, 462.10767)(403.3563, 128.05)(405.8667, 4593.5405)(408.37228, 2047.7034)(385.34677, 27893.287)(386.35025, 7998.112)(387.3553, 1330.3726)(430.72577, 1477.527)(407.33127, 709.5561)(408.3344, 88.54)
1-kestotriose	5509205	5424392	5302794	1	4894533	5271216	4971320	4972224	1	4898518	1	1	1090549	1259742	1273218	1381023	1102658	1064527	1499467	1318879	1	1328008	1939969	1606770	(504.2506, 2358.1667)(505.16757, 342.01)(506.159, 272.01)(487.42584, 815.0207)(507.1824, 113.11)(488.17093, 107147.875)(488.6147, 34146.492)(489.1673, 11851.871)(527.26447, 23645.17)(528.54675, 7265.6787)(529.33057, 2381.4724)(530.1634, 273.78714)(509.99918, 29171.168)(510.75397, 8536.873)(511.14062, 4083.5066)
10&beta;-hydroxytaxa-4(20),11-dien-5&alpha;-yl acetate	482671	785476	1777650	2109554	2541209	485890	1	1240555	1682739	595831	1099731	1	753704	1	748472	1363930	2781419	2185795	2440448	2190697	704863	1889548	1747520	1332628	(346.74902, 1295.0337)(349.7612, 3285.7651)(350.2625, 778.54)(328.52277, 9164.938)(330.09552, 4051.5212)(347.25833, 33030.914)(348.26202, 8543.01)(329.39786, 3405.345)(330.2491, 602.0387)(369.243, 14953.406)(370.24524, 5530.027)(351.87137, 5993.78)(352.52505, 1561.3242)
22-oxo-docosanoate	1486681	1	1638015	1273214	1	1265651	1	1271578	2091890	1352481	1	1751069	1980390	1845363	1208520	1067432	1	1217811	1576712	1865920	1331881	2474635	1715859	1024741	(357.31317, 353.49603)(338.5254, 1495.4044)(338.29865, 560.45)(359.32553, 405.17)(338.16815, 570.43146)(341.3129, 4850.06)(378.6328, 389.60498)(358.28522, 83693.02)(359.3409, 12630.953)(360.29065, 1540.7377)
(-)-pinoresinol	2279242	2525259	2691202	2537148	1	2788714	1	2133565	2408993	2669375	3351503	1460832	932674	1438942	1535650	1302544	1478526	1095319	1903883	2103769	1346610	2061814	3158488	2067891	(358.78586, 8310.209)(361.55243, 917.94006)(362.4894, 810.0334)(363.15646, 472.53998)(340.42, 3403.9956)(343.1359, 15018.49)(359.20792, 17526.01)(360.42053, 3548.3877)(361.15533, 257.91803)(341.13904, 56970.863)(342.14044, 21201.062)(343.14166, 1606.22)(381.27524, 2971.0718)(382.33597, 739.9046)(366.0344, 2794.4905)(367.9374, 4249.755)(368.1372, 7906.465)
15-icis/i-phytoene	21652204	20138428	3954836	23394156	16606757	15524754	2202262	18102410	19157640	12512944	3941184	4090775	10697083	5071729	6870988	12197570	14220828	5582420	12230799	12276223	4358797	4474561	9024978	7010217	(544.4961, 10638.313)(545.5086, 260288.05)(546.5118, 119067.97)(547.5141, 26836.225)(548.51056, 6096.4546)(549.5331, 766.07)(567.4942, 2483.594)(568.4994, 968.9938)
4&alpha;-carboxy-ergosta-7,24(24sup1/sup)-dien-3&beta;-ol	492032	565209	788602	930889	531368	508954	398913	607365	627217	1	687254	537799	1209163	1080226	492620	567511	660172	268556	906397	573697	210805	349134	494410	1	(442.18015, 1659.772)(443.84302, 477.14124)(423.32547, 10531.678)(424.329, 2974.1306)(425.33432, 544.4067)(443.34836, 3554.5093)(444.35233, 499.36328)(465.69638, 323.85907)(467.00232, 384.71664)(467.3299, 196.77)(447.72397, 2769.1865)(448.82782, 1249.9838)(450.3261, 195.06)
gibberellin Asub7/sub	537368	1459069	869836	531062	477789	457792	465855	579183	394060	623981	1302226	673284	337800	293343	276757	270336	403895	297151	345623	407299	421000	391545	382816	425573	(331.9275, 10823.185)(333.1447, 760.6562)(311.129, 23112.299)(312.131, 13738.514)(313.13382, 891.5)(334.35638, 928.55)(314.14056, 2245467.5)(315.14343, 498745.7)(316.14615, 71922.49)(317.1503, 10182.822)(354.73517, 11598.366)(357.14172, 14388.617)(334.97562, 1550.8528)(336.79208, 3885.7166)(338.1294, 1241.0829)
(12iE/i)-9&alpha;-labda-8(17),12,14-triene	461849	318438	635397	351572	396555	379506	428934	498147	456779	505550	1	1	1	1	1	1	1	1	1	1	1	1	1	1	(272.24677, 4647.827)(273.2581, 9063.324)(274.26764, 1937.069)(275.27295, 183.63776)(295.74188, 141.81)
1-deoxy-D-xylulose 5-phosphate	186334	1	12189	247772	273440	1	213387	104227	125418	109186	229215	57617	1	1	1	1	1	1	1	1	1	1	1	1	(214.71643, 48595.273)(216.21799, 44217.414)(217.0173, 10780.56)(193.99596, 3925.8623)(195.00594, 288.0357)(213.01607, 3568.3787)(195.0057, 757.425)(236.89949, 6111.979)(238.00345, 308.28)(219.32538, 2255.671)(220.24535, 972.47504)(220.9968, 207.35)
2',4,4',6'-tetrahydroxychalcone 4'-O-&beta;-D-glucoside	2048004	1737372	996668	1037109	957906	1484412	2007682	1382726	2526496	1005199	1551268	1038630	2742535	2554564	987589	1600986	2225878	2658620	1589443	1802029	2235332	3394880	475283	1087019	(434.11536, 5563.0947)(416.2726, 1923.1968)(435.1267, 83136.09)(436.13065, 16859.33)(437.13306, 4289.0137)(438.13354, 387.48)(419.75818, 1525.9625)(421.26596, 3560.269)(421.93594, 2378.1958)(457.2769, 1686.7516)(458.11484, 466.46686)(441.60406, 437.615)
isovitexin 7-O-glucoside	2915289	2950550	2645178	3172331	4041112	3405278	2782501	2287684	3074923	2395590	2638687	2576392	1203316	1395281	1	1503859	2586451	1648255	1	1868807	2019121	1883854	1871286	2180445	(578.2132, 518.3517)(579.15424, 822.33)(595.1667, 57899.203)(596.1701, 18362.705)(597.1724, 4785.344)(598.1742, 573.2635)(599.17554, 145.95499)(617.1489, 35089.78)(618.15265, 10349.088)(619.1547, 2624.7798)(603.0634, 1676.416)(604.0591, 1596.5029)(605.04004, 960.68665)(605.151, 760.70496)
(6&alpha;iS/i,11&alpha;iS/i)-4-dimethylallyl-3,6&alpha;,9-trihydroxypterocarpan	2305195	2873282	3323308	4028318	1603268	1	1915127	2620038	1656051	1408269	2440760	2405281	1	1	1	1	1	1	1	1	1	1	1	1	(340.50632, 4153.8438)(322.1192, 86765.195)(323.12375, 19659.902)(324.1282, 2709.9229)(341.13916, 10053.546)(363.11835, 4379.855)(345.1104, 1876.4872)
4-hydroxy-2,3-pentanedione 5-phosphate	219238	2926106	839428	1421175	348752	1592882	3286311	3019035	220913	1014041	2199216	2551026	253325	583221	1994986	1696337	1	1060046	1026475	1055187	276952	197386	585634	1409972	(211.99878, 831.295)(214.00333, 930.0625)(191.98251, 85510.164)(192.98505, 8262.103)(193.26338, 30681.395)(194.0484, 3329.9785)(194.98589, 3064.7446)(236.99066, 15148.374)(234.98842, 256.54)
L-sorbosone	4352224	3387212	1959718	1938070	5321945	3781338	2031884	2183475	6863147	4444461	2243778	2028983	48487304	28479950	48721192	14529825	32997040	47267332	30610492	49938668	56271320	48774152	37615160	57114788	(179.21777, 1349.5192)(180.93669, 719.7299)(181.69258, 919.7963)(160.03673, 812244.44)(161.03873, 57462.215)(162.0369, 1223.3561)(180.658, 1157.374)(162.05003, 45806.547)(201.07814, 11571.973)(202.03033, 303.66)(185.03365, 54377.383)
cyanidin 3-iO/i-(6-iO/i-&beta;-D-glucosyl-2-iO/i-&beta;-D-xylosyl-&beta;-D-galactoside)	1	7167619	5470460	6138229	8300970	6985549	5764268	4992876	6110339	4017010	4752120	4609575	3803327	4565863	5394674	4141579	5775436	6890023	4378893	4354754	7432324	7027024	7021075	7200021	(742.80176, 81166.11)(744.20734, 48170.2)(745.2112, 13882.78)(746.21423, 3001.935)(747.218, 413.11)(727.6983, 310.80835)(743.204, 123178.81)(744.2074, 44066.61)(745.2106, 12817.424)(746.21594, 2631.9517)(747.2242, 408.78)(730.2159, 608.095)(731.2096, 147.27)(765.1857, 78771.4)(766.1892, 29127.846)(767.1909, 8910.89)(749.88, 939.8201)(751.54346, 1495.4409)(752.0926, 842.25696)(752.1945, 730.36)
5-amino-6-(5-phospho-D-ribosylamino)uracil	316306	427398	523571	394318	323862	328214	543770	347314	235137	294062	515503	472208	1	1	1	1	1	1	1	1	1	1	1	1	(353.222, 37370.098)(354.26953, 4879.933)(355.04703, 2239.2915)(335.03656, 1745.0613)(336.79013, 528.12)(355.39148, 6928.189)(356.058, 6938.39)(335.03772, 2955.4175)(336.0384, 195.2925)(376.787, 5600.8013)(378.70898, 3383.5498)(380.0469, 246.46)(357.0214, 16807.602)(358.35767, 2513.9932)(359.0207, 2972.66)
3-phenylpropanoate	5722243	6266855	6378616	7231371	7690941	6238787	6867278	5305349	6177532	5652160	7132112	5642179	1	2660969	1	3075792	4295791	3862948	4188192	3790896	5712151	4484222	6627535	4623049	(149.05984, 113402.25)(131.04936, 70547.21)(132.05295, 7253.3423)(133.04813, 122.675)(155.08098, 6323.297)(133.06148, 6867.665)(134.9208, 495.5543)(135.064, 439.67)(173.96394, 3632.7383)(174.96786, 1293.725)(176.56232, 1411.3412)(177.0626, 1293.18)(157.04927, 1210.5918)(159.0551, 206.44)
rhodovibrin	1	144230	202539	1	76803	1	1	135024	194122	1	141139	1	103771	184841	75720	66148	1	224147	1	1	1	1	46118	1	(588.35944, 28212.107)(589.47546, 14458.89)(589.68225, 58330.23)(590.48303, 30673.96)(570.71533, 24499.723)(572.2194, 10946.652)(589.4798, 21366.62)(590.483, 8903.16)(591.4907, 5473.2065)(569.58344, 15928.58)(571.8448, 18290.97)(572.80786, 12586.847)(573.4752, 6980.01)(608.78876, 35740.113)(610.357, 93036.36)(612.2166, 203783.39)(612.6702, 127479.02)(613.47284, 74441.836)(592.36615, 55429.953)(59…
5&alpha;-cholesta-8-en-3-one	1902420	1929528	1	802403	948381	1316464	954223	679058	1009532	720027	1	898170	1	1	1	1	1	1	1	1	1	1	1	1	(385.34674, 29682.396)(386.3502, 8515.064)(387.35562, 1570.7)(367.83896, 1740.4839)(368.34296, 336.62)(407.33133, 671.199)(408.3344, 358.63)(389.319, 521.11)
metyrapone	350013	844384	278590	675336	499696	420917	256089	746954	1	1183703	574751	1	448274	710744	685848	792160	484122	1077571	821273	326574	932414	1	1	1	(227.48943, 7069.9697)(227.98648, 5465.9746)(229.44585, 8378.733)(208.09796, 10679.883)(209.09784, 2357.0144)(210.09413, 434.07333)(229.20038, 27357.117)(229.12335, 16596.385)(231.1302, 2349.25)(211.23341, 22787.52)(212.45123, 8461.1455)(213.11894, 2674.0234)(214.12305, 5765.37)(251.5066, 14886.046)(251.66095, 8651.748)(253.44475, 20541.623)(254.11316, 7429.8403)(231.1541, 38182.82)(232.46738, 69…
2,3-dihydroxybenzoate	8079617	6894691	755659	4920005	262650	289551	514674	1946889	1188433	1404291	361013	472975	3145135	1038227	3263046	3048981	3855876	3959156	1935415	4633872	2354591	1902778	3664290	3466358	(155.39835, 7647.7534)(156.40102, 2038.77)(158.02988, 3046.2598)(137.58685, 2921.4832)(139.016, 599.41)(154.02707, 81803.43)(155.02792, 3221.3152)(156.0259, 8650.47)(157.02763, 256.344)(176.36815, 346955.94)(177.01349, 101570.266)(178.00894, 96171.555)(161.20488, 1205.428)
2-hydroxy-2-methylbutyronitrile	1316430	1007497	1031427	1405236	1	1340435	1381068	507785	603762	1336870	1167230	1	629791	60240	1237557	110533	993935	825535	711647	1168969	1162575	1527218	754648	504545	(102.0739, 58.16)(100.075935, 36253.71)(101.07623, 2012.5526)(127.0717, 638.33)
bacimethrin	1	1009613	1644317	1597915	2933517	2068970	1348786	1062891	1538463	942851	1510863	651064	1	1	1	1	4805916	4597910	1	1	1	1	1	1	(159.07841, 6253.861)(141.06847, 661.62335)(156.07658, 26908.336)(157.0764, 2123.3728)(158.07527, 120.19666)(141.15665, 431.985)(142.0759, 197.51)(178.0585, 21219.21)(179.06876, 104.265)(162.80518, 1436.465)
benzimidazole	181983	1	885161	1484764	1	1	558369	1350613	1	966578	599131	1037033	254296	552384	1750999	1964123	1340398	1057125	1247891	1251864	261502	180889	509985	1454458	(118.0533, 40189.902)(119.051445, 950.0177)(120.063, 127.52)(119.37631, 12948.528)(120.0636, 710.96674)(144.8522, 2312.8577)(146.05447, 2914.3162)
(2S,4S)-4-hydroxy-2,3,4,5-tetrahydrodipicolinate	1629395	745575	480093	881925	623636	989506	279275	634160	474967	409306	332231	1	495706	254879	274932	533822	1	482032	729647	1	900590	609723	409181	549341	(185.39769, 50831.547)(186.04253, 15225.678)(167.02203, 10759.25)(168.02364, 907.006)(169.01985, 316.33572)(189.68492, 5429.9956)(169.43369, 3632.8188)(172.85501, 6553.372)(173.0433, 5919.9)(209.42477, 2425.234)(209.01164, 3443.9333)(190.06857, 10732.243)(191.84595, 903.7867)
6G-di-&beta;-D-fructofuranosylsucrose	568561	667943	657115	715875	519410	449384	607899	690946	533272	461594	674552	642567	1	1	497183	522636	1	305905	394952	1	429819	497005	523448	484628	(667.50055, 242.08641)(668.5655, 123.26666)(668.90314, 353.5)(669.2314, 61.7)(649.2189, 5196.144)(650.21967, 1452.8132)(651.21484, 89.22)(689.2111, 1136.5624)(690.1959, 315.39185)(671.2022, 4268.6577)(672.1944, 1182.1593)
1-(3,4-dihydroxyphenyl)-5-hydroxy-3-decanone	1	757411	300324	753976	1	1	1	338370	1	1	1	1	1	1	1	1	1	1	1	1	1	1	1	1	(281.672, 2804.785)(284.1755, 594.17)(281.176, 6397.1797)(282.17874, 985.535)(283.1754, 1123.21)(263.1651, 18001.344)(264.16324, 5380.7344)(265.16003, 580.3433)(304.1571, 172.77)(287.1503, 943.0)(288.1561, 86.23)
6-gingerol	3776750	2814763	3293598	2728519	1	2537925	2546223	2297234	2276373	2080987	1	2160771	1	1	2519559	1885041	1301177	1108099	1	1199488	1313149	989160	1	1	(295.5593, 2177.0774)(295.1694, 219.81)(276.1704, 3634.2617)(295.89957, 5845.3364)(297.19745, 2254.4832)(297.86203, 335.80667)(277.18094, 64872.285)(278.18375, 12072.913)(279.1757, 195.56)(317.17166, 735.07935)(318.1695, 113.25)(299.28714, 627.08624)
(3Z)-phytochromobilin	1430679	1276271	1493465	1766946	1611944	1001035	1115426	1195267	889079	1268808	1	1344210	1841817	1722349	2521629	1345496	1366838	1470954	1249705	1483089	1134261	979655	1	1151691	(582.24426, 138.955)(583.25635, 43473.566)(584.2595, 16086.071)(585.26575, 4876.965)(586.27167, 798.8075)(587.28467, 123.583336)(605.2337, 1002.3613)(606.2389, 152.45)
mompain	162667	318517	74782	1	114829	141208	135950	128308	237957	148993	174187	160626	95615	97347	68996	94245	101576	90688	121785	122125	95021	114741	155612	136287	(223.51553, 1797.97)(224.35207, 862.41)(204.00148, 1447.6368)(223.60782, 4161.0522)(224.13174, 941.45105)(206.75333, 31143.652)(207.7854, 10150.739)(208.016, 3627.81)(243.99696, 1041.5172)(245.00072, 214.125)(225.98851, 6019.9546)(226.98798, 626.75)(227.9866, 174.14)
9&beta;-stemod-13(17)-ene	461849	318438	635397	351572	396555	379506	428934	498147	456779	505550	1	1	1	1	1	1	1	1	1	1	1	1	1	1	(272.24677, 4647.827)(273.2581, 9063.324)(274.26764, 1937.069)(275.27295, 183.63776)(295.74188, 141.81)
glucosyl-oleandomycin	1	1	217895	1	1	1	1	268777	295976	448181	1	544660	1	1	1	1	1	1	1	1	5123898	1207672	4587951	1	(851.4816, 3783.8335)(852.14624, 4540.223)(852.9701, 5746.69)(854.4908, 10901.23)(855.4889, 9275.32)(832.4671, 16745.186)(833.46466, 14056.644)(851.8122, 5123.007)(837.98706, 1146.2975)(874.9079, 4926.9697)(874.4754, 3793.69)(856.58936, 11117.2705)(856.46106, 3735.9539)
levopimaradiene	461849	318438	635397	351572	396555	379506	428934	498147	456779	505550	1	1	1	1	1	1	1	1	1	1	1	1	1	1	(272.24677, 4647.827)(273.2581, 9063.324)(274.26764, 1937.069)(275.27295, 183.63776)(295.74188, 141.81)
icis/i-caffeate	11182758	1556035	2384525	1105003	1929010	359764	607548	2527896	751069	1899858	2675730	1	1664055	2144375	2354135	1504548	2511479	3097177	1621460	2441858	636918	2197682	3102084	1670553	(179.03545, 158227.75)(180.03824, 20455.994)(161.024, 596.64075)(162.03217, 114.02334)(162.0324, 266.16)(205.03145, 12814.11)(206.03612, 1410.8079)(207.03685, 151.65)
norajmaline	1996193	4147872	907281	861704	1655611	730979	3176556	4794233	1837903	735276	1208619	535608	1	1	1	1	1423295	1962358	1	792768	886071	798129	1	745970	(312.18304, 56353.832)(313.18372, 11375.254)(314.17874, 2622.035)(294.7171, 6405.6436)(295.1679, 3177.06)(314.39563, 9857.7295)(315.19455, 2697.725)(316.1983, 527.35)(296.1837, 36241.836)(297.71692, 9407.44)(298.79013, 3498.923)(337.07782, 254506.66)(338.5141, 52184.73)(339.18628, 18857.805)(318.56854, 2713.5898)(320.67545, 10939.67)
5-methyl-phenazine-1-carboxylate	217863	623082	184017	920073	718817	1	211942	432434	601931	168964	575362	747923	1	195411	1	147713	193605	64607	1	1	1	209933	58422	117509	(239.0738, 1168.5092)(241.07343, 462.0325)(220.06158, 31201.959)(221.0646, 4326.71)(222.07419, 438.115)(241.5592, 6137.9507)(243.09285, 11026.127)(243.5945, 3606.3801)(244.0979, 14692.08)(223.07816, 2757.2075)(225.58281, 6127.888)(226.08487, 1716.616)(262.0638, 83.58)(243.82266, 4235.023)(247.0636, 1310.0801)
3-methoxy-4',5-dihydroxy-itrans/i-stilbene	493322	1223363	1377544	1118077	884738	1	1009743	511938	1	123155	501016	525646	732158	1	1345832	2625959	1705906	1501617	461097	1	1774520	1746613	342297	863605	(245.10034, 879.8109)(246.10355, 706.59)(229.09941, 836.61993)(225.09216, 55656.71)(226.09529, 9759.867)(227.09932, 1077.7319)(252.0866, 1130.568)
portulacaxanthin II	1773523	1	1	2257750	2393724	2461280	2419807	2475881	2473159	1	2507922	2510502	1515213	1532501	1295146	2383966	1	1	1515588	2500405	2295099	2419638	2505205	2428283	(372.3584, 33481.39)(373.3574, 33779.016)(374.09726, 6177.919)(355.0826, 27099.492)(356.08652, 3987.423)(372.0962, 29614.219)(354.08554, 21349.85)(395.45267, 2042.6082)(398.70343, 15416.601)(398.89206, 15713.464)(399.0918, 16408.96)(381.02893, 7217.9985)(381.0813, 6586.75)
17-O-deacetylvindoline	333988	470770	1	853635	567637	631136	661759	642245	635533	379872	570141	502225	1	503144	171218	419820	1	519713	847805	1	717504	730804	1	1204444	(415.3488, 18513.982)(416.22607, 7009.3247)(417.2277, 1212.6489)(418.23145, 160.79001)(397.21133, 21298.637)(398.21405, 8059.514)(418.13882, 4835.5273)(418.74072, 5087.303)(420.74338, 20076.588)(421.24326, 22878.844)(401.10382, 1565.9174)(402.66177, 2702.8542)(440.793, 9924.561)(440.21704, 3574.82)(441.22128, 785.5433)(442.228, 83.66)(422.20596, 2058.6284)(425.21948, 5313.1)
sitosterol	10312077	11464851	20275112	17948704	12463602	9057942	12795023	18645524	12920145	8658600	10471691	9604099	9777990	4648258	7450729	7104372	13410389	4466282	7618841	8474757	2742237	4038943	6980829	6105902	(415.34033, 704.19403)(417.9008, 425.13123)(418.4004, 659.2)(396.37302, 2278.799)(415.39072, 874.7475)(397.38358, 359751.28)(398.38663, 115368.78)(399.38986, 19612.828)(400.39, 2105.7563)(438.29587, 3718.6533)(440.47177, 4794.4067)(441.88452, 4865.87)(421.7028, 265.12332)
neoagarobiose	135327504	127493896	155290128	1	1	1	147882576	146574384	134985440	248991952	159918304	1	116516096	1	126101200	111146752	1	76224096	114381640	101443176	132240312	88286824	151636544	100085080	(326.1107, 7207.377)(306.393, 1397.9979)(325.11423, 3809763.0)(326.11755, 491508.66)(307.1035, 28011.83)(308.10583, 4900.441)(309.10074, 1099.9077)(347.09616, 54522.312)(348.09958, 8060.8574)(349.0946, 2943.694)(350.08618, 176.23665)(329.08582, 90848.375)(330.08975, 11237.02)(331.0933, 2089.88)
2-amino-4,6-dinitrotoluene glucoside	4139572	5271478	5589890	5412140	5753219	1	5924095	6383088	6300048	6117630	6279581	6169380	5717202	5285007	5911914	1	5413624	5633859	5289238	6187521	5735929	5743314	1	6046842	(359.09625, 64673.992)(360.1013, 11476.655)(341.08594, 44564.695)(342.0904, 6643.732)(382.758, 7371.0356)(385.0935, 27120.9)(367.27777, 14596.756)(368.1438, 3800.7131)(369.08914, 129.79713)
stearidonate	8480443	7110324	11086710	11693654	9271436	8228856	7811306	7812472	6759846	7985958	8768746	8895665	4050640	5117977	5104591	5442832	3852884	3933658	3396297	4149142	4767906	4069706	4426335	5046517	(275.20148, 307173.62)(276.20468, 62854.637)(277.20828, 6578.902)(278.2116, 615.72)(257.19073, 28203.432)(258.19418, 5457.8154)(261.2048, 149.66)(299.19565, 2669.082)(300.2003, 191.97)(282.68634, 235.14)
suberate	1238032	1	1	1017571	1	1269821	1	656416	1081268	705722	1623311	1313220	1798385	1	1090156	1	1	1580012	1	1313227	689200	863854	845326	492265	(172.909, 228.65501)(176.55606, 6209.0073)(155.07095, 55059.484)(156.07478, 4872.8555)(157.07536, 268.414)(199.40686, 237.48665)(178.05817, 5572.532)(181.0637, 135.03)
a 4'-hydroxyisoflavone	223220	320801	337442	186763	391137	186409	252479	252522	158641	184137	191190	260149	166706	190816	249876	158871	186885	165660	208898	224804	225538	214901	256964	316300	(238.06111, 3547.8625)(223.06114, 110831.44)(224.06343, 19478.719)(239.07083, 5270.685)(222.70987, 1310.6241)(265.06653, 2806.425)(244.3814, 926.6433)
oleamide	1	2768204	1	2865335	139597	153008	1715298	140638	1823568	2256000	1745703	2252587	1849938	3742075	2297859	3164397	4276833	1	1	2590514	2190123	3795667	1	2302050	(285.28073, 488.8457)(282.27985, 102188.0)(283.2825, 22022.852)(284.29092, 3717.0413)(285.28226, 349.815)(306.00433, 1983.7842)(309.27582, 192.51001)(291.2675, 1024.8856)
prephytoene diphosphate	17834092	16887254	18753460	25788150	27687528	9698988	17058982	5808285	7404913	5980746	25539610	14657833	151368	272742	515366	1	2381711	1509293	2459724	1	3600954	2450438	4944674	1224780	(720.3742, 11510.926)(721.58484, 23824.557)(722.5847, 35721.785)(723.5354, 78133.57)(725.1819, 67242.15)(725.431, 40129.516)(701.54285, 121732.95)(703.9325, 18881.705)(706.4208, 14749.57)(707.432, 25473.27)(720.7647, 16225.747)(721.9307, 15433.1455)(723.4315, 54289.89)(724.4437, 33555.29)(725.4514, 18594.82)(726.4558, 21442.98)(702.6564, 250127.95)(703.8044, 74251.2)(704.89905, 25607.635)(707.431…
ubiquinol-i9/i	121171	171761	300008	265181	135005	186204	201412	216406	199909	1	119376	136453	529777	1	436521	569053	766372	1	1	621882	1	1	437491	1	(799.78796, 6850.345)(801.65424, 4408.99)(802.6493, 1648.64)(781.6259, 3861.25)(782.6389, 4218.5)(784.6346, 4877.16)(800.6488, 5838.365)(801.6547, 3933.89)(802.6529, 1634.92)(782.0191, 53538.18)(783.27075, 33204.19)(784.3117, 13932.834)(785.4816, 2730.3477)(820.6296, 578.5)(821.6236, 210.49)(802.26434, 9668.579)(803.9865, 4088.408)
L-ithreo/i-sphinganine	20060380	18481302	13620943	13791239	15383005	12834865	13788399	15233139	18124884	14735509	12552884	12892935	9082862	15561170	17468492	15394539	15632150	1	15833111	13511856	8486241	1	15459363	10869514	(284.29587, 700828.56)(285.29904, 136484.94)(286.30194, 14336.4375)(287.3048, 724.79)(327.29993, 4573.6084)(311.1121, 3995.5928)(312.29727, 933.17847)
serotonin	1	1	16732638	1	1	14458819	1	8020349	1	1	14151298	11808060	2313912	3541118	1	1	5942395	1	5609108	1	6294971	4472964	9131557	5454742	(179.10843, 8057.34)(160.5965, 2148.315)(162.1029, 110.6)(182.11891, 11229.302)(160.49992, 6219.274)(200.09203, 13125.869)(201.0962, 188.3)(182.08186, 156227.08)(184.0793, 1787.8875)
ip/i-nitrophenyl-&beta;-D-xylopyranoside	1	1	145926	256958	1	1	99902	349588	1	1	151332	261090	1	126551	453767	398165	260353	232264	213709	233626	1	1	1	328379	(253.05872, 12781.127)(254.06383, 1713.7885)(255.0521, 112.2)(273.81042, 625.8872)(277.09247, 3858.6826)(255.06734, 1618.9567)(259.0817, 2849.94)(281.0627, 158.59)
30-hydroxy-11-oxo-&beta;-amyrin	212636	1	183450	1	1	191349	1	123450	1	1	1	1	1	1	1	395249	1	286600	1	315386	437928	1	816795	371212	(459.62286, 2583.68)(461.3812, 1853.73)(459.3755, 1620.65)(461.38202, 461.90002)(439.7562, 10286.366)(440.7601, 3264.2239)(442.3643, 448.85336)(483.02542, 2681.8215)(484.0277, 260.52335)(485.3727, 1440.91)(466.189, 1895.7617)(466.3552, 1571.29)
dTDP-3-iN,N/i-dimethylamino-4-oxo-2,3,6-trideoxy-&alpha;-D-glucose	197825	100133	185577	150659	183029	214265	20362	247250	73432	135407	24444	125187	1	1	1	1	1	1	1	1	1	1	1	1	(558.12103, 1110.5801)(540.6089, 1280.6763)(541.1111, 1931.505)(557.12067, 5154.0815)(558.12256, 1523.3591)(539.5112, 822.60095)(580.30304, 1279.791)(581.6049, 1132.5533)(582.9125, 853.626)(583.6116, 335.725)(584.1056, 161.78)(562.26166, 788.5267)(564.1006, 527.8125)(565.1039, 967.8)
taraxasterol	6999462	6967592	12038431	1	5886432	10289015	7056856	5901697	6395134	6146025	7960234	8353536	1	1	1	1	1	1	1	1	1	1	1	1	(426.38068, 9106.466)(408.3716, 6690.1997)(427.3936, 90949.45)(428.39716, 29161.361)(429.39807, 4709.7715)(430.4003, 400.27832)(409.3833, 104570.01)(410.3867, 33366.83)(411.38712, 7146.622)(412.3945, 398.49332)(454.63937, 1161.965)(455.3894, 760.98)(433.37302, 2346.73)(435.8806, 353.68503)(437.38965, 1076.765)
a 4-hydroxysphing-8-enine-20:1 ceramide	243842	245622	120231	213565	135729	96139	1	226325	174909	251072	174599	62766	1	1	1	1	1	1	1	1	1	1	1	1	(613.57086, 14285.587)(589.7396, 3107.7239)(590.79065, 1708.68)(592.2205, 311.46667)(614.07355, 13217.213)(614.574, 13198.795)(591.55756, 9234.376)(592.5606, 3528.4182)(593.5649, 396.475)(634.55206, 166.375)(616.04395, 137.7)
p-coumaroylserotonin	897309	1	711133	1	1	423250	951407	458027	622752	1	1	1	305134	1	419720	1	1	439352	785086	846681	1528549	1201423	1	1111779	(322.51578, 28955.82)(323.13022, 5867.013)(324.13504, 711.52)(305.1219, 3083.1948)(307.1295, 867.03)(326.33167, 19814.793)(326.1513, 32592.86)(307.13428, 10793.439)(309.1401, 7452.8887)(309.63956, 3220.41)(310.145, 908.1)(345.2872, 9388.521)(346.12653, 2672.994)(327.18237, 4750.833)(328.1084, 111.8)
D-erythrose 4-phosphate	84022	184731	112901	96198	133357	60195	67997	76706	97771	87962	81590	63269	1	1	1	1	1	1	1	1	1	1	1	1	(200.9167, 11937.715)(179.98349, 5992.693)(180.97571, 1522.605)(201.50497, 2635.0156)(200.0064, 216.78)(180.9911, 4024.4976)(222.98888, 114282.18)(223.99004, 25895.623)(224.9905, 24437.568)(203.37149, 547.38)
3,6,7,3',4'-pentamethylquercetagetin	439995	1	552432	1	507484	565735	418361	460295	648367	501207	474656	542259	1	1	414862	1	331611	709797	1	1	1	1	1	1	(388.86386, 1187.8351)(372.10657, 346.31335)(392.13107, 174.068)(393.137, 111.96)(411.10532, 13224.338)(412.10886, 2572.4202)(394.31628, 223.46)(396.0971, 888.02)
UDP-iN/i-acetylmuramoyl-L-alanyl--D-glutamate	1	118020	105882	1	112823	161533	47020	191008	341041	96123	145746	1	1696892	1340270	1511195	626581	1	444932	1351003	969334	334617	809930	455417	1	(876.7092, 266.16556)(879.1608, 213.27667)(858.74005, 370.82)(861.1465, 335.16)(863.1507, 207.15)(879.42285, 295.76248)(858.64417, 259.82748)(861.1545, 147.1)(898.25, 20218.477)(899.25604, 6687.333)(900.39404, 2537.2952)(901.1456, 293.79)(881.93085, 160.324)(883.3865, 364.92752)(886.1419, 246.18)
2,7-dihydroxycadalene	11944388	5596282	591270	5782233	593863	829589	1	433588	885297	592863	726618	628167	455399	346365	1	285828	2890967	1	9882858	8468957	1	4880954	1	1	(232.83916, 9338.112)(232.13445, 3215.71)(212.39302, 17858.648)(214.12517, 6578.11)(231.3381, 4709.4365)(232.808, 212.43999)(213.12802, 94236.695)(214.12987, 13908.851)(255.02629, 35105.508)(256.35318, 12343.964)(257.1337, 8106.66)(236.30046, 8241.107)(240.12485, 6541.7354)
phylloquinone	10821692	1	1	14001163	1	9138033	9943407	10465674	11092125	7235646	12277454	10811794	8929870	7073769	14153974	14550098	1	5241788	1	1	1	4861537	1	8798382	(450.34406, 3537.463)(432.5023, 1523.1733)(451.35773, 332788.5)(452.36087, 117328.25)(453.35477, 40388.082)(436.35077, 1995.0851)(473.64966, 2114.5461)(474.336, 583.7156)(458.70755, 7418.409)(461.3414, 2586.9866)
iN/i-guanyl-1,7-diaminoheptane	94558	1	1	1	1	138069	64702	88416	1	147026	98182	119902	1	1	1	1	1	1	1	1	1	1	1	1	(197.17342, 5674.4487)(198.18257, 414.84003)
mimosine	212676	305910	1	1	312573	1	225759	87626	249740	1	152097	1	1	1	1	1	1	1	1	1	1	1	1	1	(202.07347, 6486.17)(181.0533, 1361.48)(200.3594, 2223.8557)(202.24187, 876.7583)(181.06104, 13431.139)(182.06145, 1232.8186)(223.05959, 352.08856)(206.04845, 1303.3301)
aloesin	632937	607932	694233	698951	534476	526871	577905	702600	509905	600680	594052	646892	245271	319245	281103	352818	227982	281505	321349	356344	382729	455862	341163	405815	(393.1174, 22820.71)(394.1216, 4740.2954)(395.1249, 570.20605)(378.67346, 1000.19055)(379.1237, 841.79)(378.29062, 616.68)(379.3749, 675.2075)(379.124, 1065.26)(420.02405, 2631.4583)(420.2853, 1507.0532)(421.1213, 1702.58)(403.11542, 10252.198)
2-nonaprenyl-6-hydroxyphenol	2531266	1	1418361	1	1463621	1635755	1297913	1461672	1475667	3211817	1	1	1121120	769320	963661	933231	1	601001	1	1	1	1	931182	696508	(723.8351, 546.34076)(724.8869, 1117.6943)(726.2735, 311.05667)(705.5936, 379.232)(706.5934, 655.49304)(707.59564, 370.915)(706.5915, 88.48)(745.58923, 18208.268)(746.59045, 11008.213)(747.5991, 4485.4897)(748.6046, 642.8814)(749.6163, 116.88)(729.2699, 798.2515)(731.9263, 581.2233)(732.5953, 59.56)
lesqueroloyl-CoA	636130	521000	534766	611519	821602	604994	202795	531444	529386	508256	547469	473137	363167	400925	260650	349645	457885	619483	1	1	1	533579	587172	463831	(1073.3604, 72.11)(1054.539, 1620.0377)(1056.4634, 1789.1276)(1058.1752, 3061.3564)(1058.3398, 654.42004)(1058.3428, 2907.38)(1054.3411, 3495.7786)(1055.336, 1154.7825)(1056.3301, 333.16998)(1057.325, 125.34333)(1095.3496, 10421.13)(1096.3528, 18467.893)(1097.346, 4897.773)(1101.2385, 5080.353)(1101.3479, 5670.425)(1077.3293, 239.49278)(1078.0763, 90.332504)(1082.3431, 1358.425)
dihydrochelirubine	321766	624641	669121	665599	682969	1	731618	767951	1	1	758352	805744	1	256601	1	1	218164	257544	1	259054	328061	1	1	1	(363.29172, 4223.489)(345.4363, 7893.1206)(350.1106, 6053.08)(368.57245, 6456.4067)(348.49966, 17095.709)(349.226, 22949.297)(349.11194, 17522.604)(351.1233, 7971.6455)(386.95035, 4033.9626)(389.10712, 7296.03)(389.1067, 3640.87)(390.1056, 2623.96)(369.4507, 3438.4907)(369.08435, 837.54224)(370.07904, 47.550003)
&alpha;-seco-amyrin	6999462	6967592	12038431	1	5886432	10289015	7056856	5901697	6395134	6146025	7960234	8353536	1	1	1	1	1	1	1	1	1	1	1	1	(426.38068, 9106.466)(408.3716, 6690.1997)(427.3936, 90949.45)(428.39716, 29161.361)(429.39807, 4709.7715)(430.4003, 400.27832)(409.3833, 104570.01)(410.3867, 33366.83)(411.38712, 7146.622)(412.3945, 398.49332)(454.63937, 1161.965)(455.3894, 760.98)(433.37302, 2346.73)(435.8806, 353.68503)(437.38965, 1076.765)
raucaffricine	1	1	1	290158	1	1	1	280726	1	1	205498	1	426794	1	1	462837	520136	563738	1	1	1	1	1	1	(512.5495, 4649.402)(514.22107, 4323.37)(515.72656, 5666.115)(517.2329, 1676.23)(497.20615, 11378.02)(496.2165, 620.97)(513.8231, 3902.358)(515.2239, 6863.495)(516.23, 30815.545)(517.2331, 8600.445)(518.23645, 2328.78)(496.21268, 7495.2373)(497.21838, 12021.002)(498.22296, 11804.59)(499.2186, 7152.745)(536.06464, 2924.4985)(537.7101, 4235.5273)(538.54565, 4584.297)(539.8858, 3234.04)(540.8878, 51…
1-octadecanoyl-sn-glycerol 3-phosphate	710438	1796237	1410126	1969418	396650	833380	1113296	679833	1	447401	443802	378222	1	1	54401	122998	190815	1	241773	210861	1	1	1	1	(436.2582, 6147.937)(437.2596, 409.07666)(418.5479, 11396.458)(419.24545, 2382.5767)(420.25018, 173.95)(438.27356, 5534.65)(440.28, 4560.92)(419.98508, 40297.91)(420.5076, 16580.92)(421.50787, 1972.1951)(460.8141, 3914.5862)(461.8374, 4084.7275)(462.25122, 808.85333)(464.2567, 2791.81)(443.67944, 3950.3157)(444.49524, 7620.2065)(445.24692, 8772.16)(445.2498, 4368.13)(446.2479, 3746.57)
(+)-isopimara-7,15-diene	461849	318438	635397	351572	396555	379506	428934	498147	456779	505550	1	1	1	1	1	1	1	1	1	1	1	1	1	1	(272.24677, 4647.827)(273.2581, 9063.324)(274.26764, 1937.069)(275.27295, 183.63776)(295.74188, 141.81)
a 2-acyl-sn-glycero-3-phosphoethanolamine (n-C16:1)	1737853	1817540	1483631	1	1	1	1	879389	1294867	1142394	1	1	620737	1276207	1885354	755009	1424707	1	904372	589139	2755770	801529	461913	945990	(451.85706, 5064.3477)(453.33618, 3161.3474)(454.77945, 2836.54)(433.259, 27761.99)(434.26212, 10783.563)(453.28082, 835.22)(457.2924, 99.94)(435.27304, 9626.876)(436.27078, 2142.79)(437.52887, 1003.26)(475.19843, 21334.623)(475.26175, 15898.786)(476.2669, 3692.55)(477.2728, 421.58)(457.39258, 9589.614)(459.75812, 2597.1099)(459.2511, 313.0)(461.2565, 2342.62)
hydroxymethylpyrimidine	175376	1	183071	1	389320	1	1	559829	1122301	1	273314	1	2979364	1	1	1	1	1	1	2999441	1	1	1	1	(143.08228, 15976.409)(122.66728, 5131.0083)(142.08675, 37489.086)(143.08804, 9269.84)(122.57272, 24960.488)(123.0657, 229.97)(165.8229, 39261.953)(166.57472, 36832.39)(167.07559, 8053.75)(147.81105, 50137.86)(148.81279, 4942.8623)
cyclic-2,3-iO/i-oxalyl-L-threonate	542311	684529	1	1	454034	380021	728281	483361	421368	272483	481925	352651	1	219533	264524	1	859219	442182	892218	696024	700863	580816	357568	624315	(192.72607, 475.11148)(172.49538, 805.06665)(190.01288, 11306.549)(191.01361, 830.39404)(192.01218, 875.71423)(175.90567, 388839.3)(176.91393, 149065.6)(177.0138, 74919.6)(212.56552, 191.98143)(214.9986, 536.16)(193.98174, 15818.671)(194.98895, 197.14)
L-tryptophan	1	1	39170100	41443580	48792812	49501840	34440512	23453680	35989428	35575068	1	40058544	33832080	23657482	1	31272136	18831818	13415815	1	1	1	23624712	25891880	1	(208.10066, 5567.046)(186.24507, 2722.9219)(205.09804, 1319587.1)(206.10141, 155335.23)(207.1034, 8080.9775)(189.59273, 4991.6055)(228.7527, 21193.291)(228.75323, 8400.373)(229.092, 903.18)(211.34116, 5330.2476)(213.07645, 41853.805)
tetraketide pyrone	2561926	1984917	1	1	1758229	1858688	1624407	1735967	1725204	1683084	1723290	1	1594610	2283609	1607529	1908061	1393701	1502338	1390501	1632690	1577566	1451267	1178537	1470944	(223.09752, 5323.384)(224.10103, 575.3643)(205.08664, 49394.168)(206.08984, 7066.071)(207.09653, 438.97632)(207.1, 853.48)(250.0937, 1209.8)(231.0819, 209.86)
aloesone	409081	357038	1	2393325	1	560923	1	2292946	403037	1	1	668925	1	456757	270949	355813	1	398816	1	770508	1	1	1	1	(234.58224, 80.94)(216.16748, 614.787)(218.0706, 87.09)(233.08168, 17140.607)(234.08452, 2375.51)(235.07686, 90.93667)(215.0706, 5197.471)(216.07106, 428.15833)(217.0703, 97.3)(257.6696, 233.71)(239.0569, 366.07)
phenylglyoxal	1	1	1101951	1	1001261	346942	192646	224015	207129	296215	396269	1074747	1	1	1	1	1	1	1840336	1	1590812	1	1	2019708	(134.03708, 11055.106)(119.034195, 1607.43)(135.04485, 10170.538)(136.04382, 697.628)(137.04155, 103.43199)(117.03387, 15127.073)(118.04004, 1689.755)(119.0332, 764.55)(159.8103, 606.69446)(161.0358, 1023.775)
agarobiose	135327504	127493896	155290128	1	1	1	147882576	146574384	134985440	248991952	159918304	1	116516096	1	126101200	111146752	1	1	114381640	1	1	88286824	1	1	(325.956, 6915.781)(306.4264, 1531.8467)(325.1142, 4087811.0)(326.11755, 525337.25)(307.1033, 30520.332)(308.10602, 5296.909)(309.09836, 1531.6718)(347.0962, 54636.875)(348.09955, 8083.1987)(349.09436, 2949.82)(350.0863, 163.47)(329.0858, 91322.414)(330.08954, 11874.493)(331.0933, 2089.88)
1-palmitoyl-2-vernoloyl-phosphatidylcholine	129640424	75279200	109118224	80627576	45002288	79603160	52748032	91629952	115117216	83395424	60713956	47985284	442388288	386894432	363208000	378010048	287417984	116068000	281952512	253875232	126572120	93026008	175901024	139111616	(774.75073, 1499.5931)(776.95544, 1422.4253)(777.3724, 1750.344)(777.5586, 1099.61)(755.5371, 6320.067)(775.1232, 1320.8076)(775.898, 1347.1733)(777.5659, 445.23)(756.5555, 3149351.0)(757.55853, 1633454.6)(758.5622, 471629.22)(759.5656, 98697.28)(760.5712, 20775.041)(799.2071, 1700.1383)(800.6851, 1581.7263)(800.8989, 3013.9648)(801.5645, 2533.57)(778.53644, 50486.203)(779.53986, 23977.994)
xyloglucan	1	477144	677210	508590	586118	729330	264191	553005	468908	403225	1	377458	1	1	1	1	1	1	1	1	1	1	1	1	(1062.3428, 619.31195)(1044.3422, 3196.2302)(1045.342, 1589.135)(1063.3427, 735.2701)(1064.3372, 1059.635)(1045.3425, 2551.61)(1085.6451, 550.675)(1086.9508, 997.98206)(1088.1418, 172.626)(1089.0892, 450.91)(1089.3389, 232.06)(1068.2435, 749.65594)(1069.4456, 599.70496)(1070.4413, 572.14703)(1071.561, 981.8468)(1072.5591, 1413.2423)(1073.557, 642.6289)(1074.3353, 654.6429)
(2iZ/i,4iE/i)-2-hydroxyhexa-2,4-dienedioate	1485797	1	1156660	1204369	907149	872888	1075431	1116187	1312145	1094281	541336	540231	1	1	1	432112	1	447770	530301	510844	1	1	920270	1	(159.0139, 384.71155)(157.95204, 5592.4634)(139.62944, 11104.766)(140.34041, 709.7783)(178.99512, 21917.203)(179.99562, 2583.8174)(180.99187, 1332.0099)(160.98576, 342.95334)
4-hydroxy-3-indolylmethyl-glucosinolate	1	309406	702845	1	553494	1	1	262859	289228	207853	921462	503850	1	1	1	1	1	1	1	1	1	1	1	1	(465.24298, 16307.227)(466.45215, 14332.341)(468.24774, 2543.976)(469.0442, 488.685)(445.03195, 60469.258)(446.03488, 12813.634)(465.7251, 23998.322)(466.7258, 16094.098)(467.7234, 5735.4297)(468.71872, 2620.9333)(469.0488, 889.12)(448.79443, 2533.3774)(450.5443, 644.69)(489.03363, 1203.68)(470.39993, 2178.185)(471.6502, 1873.0499)(472.35727, 1501.58)
3,7,3',4'-tetramethylquercetin	443842	1	1	633316	291717	410288	658031	594837	1	372306	532408	100682	1	1	1	1	1	1	1	1	1	1	1	1	(358.1037, 2654.8237)(359.10458, 402.38998)(360.0991, 463.15)(340.52255, 4424.2314)(341.34198, 597.5875)(342.0784, 52.2)(359.11047, 1132.23)(342.10794, 6287.2065)(345.86475, 2570.695)(385.10815, 2170.1602)(363.08328, 11479.334)(364.08374, 3744.3733)
protopine	329470	317478	203719	1	213872	281251	377786	450070	285498	347516	375189	436627	229024	215186	585879	405915	241935	221728	175326	204003	292113	323292	150027	293442	(353.59033, 4717.291)(354.12924, 365.965)(335.11368, 7606.1367)(336.117, 2072.79)(337.11676, 165.23499)(357.6454, 74320.055)(358.86166, 21765.354)(337.9977, 7044.7627)(338.60385, 7974.226)(338.12708, 716.78503)(377.308, 818.8466)(379.32635, 1281.5071)(380.46204, 891.27)(381.1289, 154.13)(359.15793, 2047.2996)(363.11707, 669.885)
2-iO/i-acetyl-3-iO/i-itrans/i-coutarate	178236	1	216281	1	81573	129637	173785	182071	63483	1	236542	179968	1	1	1	1	1	1	1	1	1	1	1	1	(341.0571, 1749.605)(339.28568, 5320.955)(340.31433, 1809.5751)(324.0576, 702.85)(359.91733, 4650.249)(341.58606, 10747.699)(342.0415, 1147.36)
ubiquinone-i8/i	626222	537514	452792	524415	657100	1	556109	543008	600207	456615	605504	399113	689452	1	1	656205	614471	242992	1	1	239584	458885	1	441966	(709.70435, 4165.2007)(711.0536, 8560.753)(711.7207, 4290.52)(712.889, 1168.9066)(713.5605, 996.53)(752.1405, 12304.2)(753.91547, 10415.856)(754.72534, 17380.45)(755.5589, 8907.889)(711.0585, 7064.2183)(712.1295, 3676.703)(713.36444, 1303.192)(713.56104, 1209.0668)(727.5619, 656.41003)(731.97363, 5008.5244)(733.5421, 4971.17)(736.5501, 18088.45)(737.5514, 13228.37)
stearoyl-CoA	4579633	2622727	3855287	4104264	3889885	4355209	3080760	4006233	3346328	3095049	2511763	2736244	1815064	2337802	2421483	1556350	1329263	927172	1532332	1632919	1070854	1486607	2040967	1879041	(1029.3424, 4372.4487)(1011.34393, 15114.554)(1030.3413, 6942.711)(1031.3423, 5116.4053)(1012.34686, 35639.3)(1013.34235, 16613.162)(1014.34283, 3783.5586)(1052.3417, 1162.3442)(1053.3368, 646.48505)(1036.0077, 5117.5757)(1037.0065, 5688.28)(1038.0079, 3555.472)(1039.0089, 3500.6892)(1039.9944, 3151.0974)(1040.9938, 3010.1633)(1041.3401, 2408.2)
hyodeoxycholate	7989190	5595622	1	1	1	4884332	3362845	3285134	289889	167449	167909	3751662	1	4273139	8524866	5325699	3429154	2810659	2605635	2821213	3294282	3871201	2788593	1	(391.28482, 187056.84)(392.28778, 52151.734)(393.28372, 26168.285)(377.04733, 1685.1989)(378.28918, 409.3025)(379.29584, 458.505)(414.53607, 6440.5537)(415.3551, 524.74274)(417.2867, 1276.55)(397.26547, 2594.6887)(399.77454, 1943.4675)
gibberellin Asub28/sub	481160	192569	464421	170216	243050	135246	316314	369040	420021	1	512849	252226	1	1	1	1	1	1	1	1	1	1	1	1	(391.14053, 1172.5359)(392.13864, 392.98337)(373.1288, 8815.391)(374.13193, 1821.7882)(375.133, 501.34)(395.6571, 656.3034)(377.1402, 461.19)(414.12878, 173.84)(396.11768, 1969.9055)(397.12112, 234.05501)
carboxyspermidine	504539	1061297	1	672397	1	504574	1	1066604	1	718301	1048887	1	1	1	1	1	391390	534628	548558	1	1	532129	416958	1	(195.1739, 152.48)(173.15385, 14377.009)(174.15697, 1395.2466)(196.1796, 753.11)(214.9052, 10927.296)(216.6543, 3974.4797)(216.1421, 272.12)(196.14275, 18469.205)(197.26134, 5918.4336)(198.13577, 222.858)
oxalurate	28945	1	1	807334	1	484771	1	385448	1	1	1	64496	1	1	1	1	1	1	1	1	1	1	1	1	(132.0094, 520.525)(134.01952, 11853.811)(135.62357, 573.58795)(115.0069, 2631.1934)
lauroyl-CoA	195428	153421	75415	106806	342014	190675	104245	158310	1	163391	127001	230534	73467	131424	182835	118564	132751	145075	134945	133864	193209	127541	232724	229520	(949.26434, 409.08664)(950.2685, 281.83)(927.2381, 5556.7803)(928.2418, 2249.5935)(929.2434, 487.5974)(930.2533, 344.29)(949.2626, 230.68001)(971.2459, 414.81836)(972.2506, 131.84)(953.2373, 278.755)
1,4-&beta;-D-glucan	568561	667943	657115	715875	519410	449384	607899	690946	533272	461594	674552	642567	1	1	497183	522636	1	305905	394952	1	429819	497005	523448	484628	(667.50055, 242.08641)(668.5655, 123.26666)(668.90314, 353.5)(669.2314, 61.7)(649.2189, 5196.144)(650.21967, 1452.8132)(651.21484, 89.22)(689.2111, 1136.5624)(690.1959, 315.39185)(671.2022, 4268.6577)(672.1944, 1182.1593)
methyleugenol	1	2653603	2533293	2274234	1760515	1	957145	1045264	1	1	1482169	1576910	1	1	1	1	1	1	1	1	1	1	1	1	(160.0862, 1248.25)(179.10756, 32772.504)(180.11089, 5337.1147)(181.1027, 240.85)(161.09683, 28445.68)(162.09964, 3494.3274)(204.09839, 1000.23)(206.1012, 1841.77)(183.07889, 3053.934)
10-methyl-5,6,7,8-tetrahydropteroylglutamate	889014	822106	701273	942585	1	695376	1	865293	690202	1	1	1	1	1	1	1	1	1	1	1	1	1	1	1	(457.16937, 14041.477)(458.17288, 2220.7585)(439.16022, 4780.426)(460.1845, 2284.86)(441.31424, 4083.4324)(442.8414, 2127.4668)(443.9282, 2378.1848)(445.1772, 6637.72)(483.02536, 1040.42)(484.36792, 1036.508)(485.1686, 500.19)(462.14725, 771.31)(463.14423, 326.04)
obtusifoliol	6999462	6967592	12038431	1	5886432	10289015	7056856	5901697	6395134	6146025	7960234	8353536	1	1	1	1	1	1	1	1	1	1	1	1	(426.38068, 9106.466)(408.3716, 6690.1997)(427.3936, 90949.45)(428.39716, 29161.361)(429.39807, 4709.7715)(430.4003, 400.27832)(409.3833, 104570.01)(410.3867, 33366.83)(411.38712, 7146.622)(412.3945, 398.49332)(454.63937, 1161.965)(455.3894, 760.98)(433.37302, 2346.73)(435.8806, 353.68503)(437.38965, 1076.765)
raffinose	5509205	5424392	5302794	6148229	4894533	5271216	4971320	4972224	5230412	4898518	4936309	1	1090549	1259742	1273218	1381023	1102658	1064527	1499467	1318879	1	1328008	1939969	1606770	(504.24387, 2181.1616)(505.16757, 342.01)(506.159, 272.01)(487.27618, 773.7959)(506.1827, 292.32)(487.99368, 101895.05)(488.50345, 29613.43)(489.1657, 10498.282)(527.2503, 21347.639)(528.49506, 6843.303)(529.33057, 2381.4724)(530.1634, 273.78714)(509.83987, 30577.566)(510.61508, 8466.454)(511.14194, 3553.5664)
2-aminobutanoate	3198113	328461	986283	389105	2073130	251504	826507	4648926	2705237	3024143	2036011	673544	413436	260026	51600	409454	139327	488366	226033	141450	411152	320056	451199	323243	(106.93718, 2375.1548)(104.07093, 68395.234)(105.073586, 3857.2732)(106.07707, 137.26599)(126.053665, 4417.934)(111.96411, 224196.12)(112.99469, 30478.285)(113.0532, 11597.09)
poriferst-7-enol	10312077	11464851	20275112	17948704	12463602	9057942	12795023	18645524	12920145	8658600	10471691	9604099	9777990	4648258	7450729	7104372	13410389	4466282	7618841	8474757	2742237	4038943	6980829	6105902	(415.34033, 704.19403)(417.9008, 425.13123)(418.4004, 659.2)(396.37302, 2278.799)(415.39072, 874.7475)(397.38358, 359751.28)(398.38663, 115368.78)(399.38986, 19612.828)(400.39, 2105.7563)(438.29587, 3718.6533)(440.47177, 4794.4067)(441.88452, 4865.87)(421.7028, 265.12332)
lacinilene C	27697420	1	19606856	14167462	2584652	1983353	21282452	2496918	1051414	1608659	480122	14130095	1	6373274	1	2220054	5097935	5538758	4369262	5092697	9210518	8819472	15288992	4723136	(247.12836, 47678.53)(249.1305, 29429.11)(230.1208, 9218.69)(247.134, 264862.72)(248.13556, 47446.22)(249.1406, 10361.494)(229.12292, 112018.21)(230.12497, 25721.066)(271.6222, 4476.279)(272.45776, 6788.143)(273.12515, 6531.83)(274.1308, 1139.11)(252.64536, 2055.8213)(252.35524, 515.1425)
salutaridine	1	1	867643	921728	879085	1	663638	701169	729263	1156946	936683	1	1	1	796721	780743	600347	595875	1	1	1	1	979021	963404	(330.1603, 4249.8613)(310.31253, 1272.9066)(329.1634, 6219.71)(330.17548, 1426.9349)(315.66394, 771.42596)(315.66455, 698.38995)(351.74554, 1871.4281)(353.6513, 473.65253)(333.1347, 36912.035)(334.1382, 8685.543)
5-methyl-tetrahydropteroyl-&alpha;-glutamylglutamate	810226	807099	587155	781598	980825	398604	634297	110191	443493	240094	742765	223569	937059	1088038	1	695578	708338	1	557381	615609	1	567696	341895	663392	(585.494, 11545.58)(586.1857, 91.19)(567.3133, 8766.651)(568.70447, 4339.993)(569.86523, 286.8889)(587.0126, 4363.78)(587.3702, 1944.9746)(588.2112, 585.975)(570.2092, 1362.8955)(571.32153, 1036.6178)(573.0474, 452.61832)(573.8808, 437.97)(574.2186, 1793.91)(611.70764, 505.9643)(613.21027, 375.8075)(591.328, 12061.597)(593.4699, 4354.855)(594.29895, 2057.201)(595.5305, 289.79666)
(iE/i)-geranylacetone	15420852	16175733	12524710	10256231	19332764	25828092	15043527	14617521	18945852	10409766	13400065	7309025	7170204	5283766	8190669	5443210	6793129	8337161	10046672	8400862	10255582	8907378	12377849	7936290	(199.18079, 3348.7644)(181.17084, 5433.1924)(196.17973, 744.445)(217.15614, 476821.47)(218.1588, 65095.832)(219.15718, 7602.121)(199.14516, 3322.781)
(7iR/i)-7 aminocephalosporanate	206813	159475	144897	121718	168739	182089	179801	176199	1	181621	176150	1	131231	118215	106902	198191	155655	125415	1	107722	83597	290291	1	80095	(272.0466, 96.41)(257.36627, 168.81667)(273.05475, 4633.3135)(274.05783, 324.65884)(255.94449, 2975.6204)(257.15216, 2944.729)(295.03726, 452.52002)(278.12677, 2506.2158)(279.2452, 1835.2012)
itrans/i-zeatin riboside monophosphate	777237	558432	1	666921	995288	857935	624088	713191	496094	718544	569446	656820	1	1	1	1	1	1	1	1	1	1	1	1	(429.10608, 3803.1782)(430.102, 2668.01)(411.0951, 16773.654)(412.09836, 4023.2744)(433.36853, 1141.0387)(434.45572, 1000.50665)(454.1002, 306.3)(436.0869, 1087.083)(437.31012, 3320.0867)(438.09406, 605.10803)
ient/i-sandaracopimaradiene	461849	318438	635397	351572	396555	379506	428934	498147	456779	505550	1	1	1	1	1	1	1	1	1	1	1	1	1	1	(272.24677, 4647.827)(273.2581, 9063.324)(274.26764, 1937.069)(275.27295, 183.63776)(295.74188, 141.81)
(S)-3,4-dihydroxyphenyllactate	11280267	1604245	3098941	1089111	2003965	360169	625355	2551040	796513	1949109	2742446	627571	1652491	2131858	2380314	1509269	2525410	3085397	1608747	2429822	649247	2194418	3138830	1567404	(197.04552, 1722.9507)(198.04724, 332.355)(179.03542, 153150.98)(180.03828, 19848.684)(200.056, 4025.67)(222.29173, 1132.3425)(223.0409, 95.54)(205.11487, 12526.069)(206.0361, 1430.388)(207.03685, 151.65)
3-hydroxy-3-carboxy-4,5-cyclopropylhex-5-enoate	406937	538095	511494	633030	596328	589171	481815	499051	561745	556372	503238	603344	759516	699734	1352332	909321	698418	536287	529180	598413	658191	773091	590832	1071894	(167.0344, 28027.758)(168.03792, 2548.197)(169.03893, 199.4925)(189.01575, 2293.346)
O-methylserine	1	364743	492686	1700267	1251524	750179	511194	2224409	406493	237568	375571	293999	631263	1062645	1678212	1	1121042	916154	1729272	489179	1	441028	1	1	(121.75573, 701.7777)(104.50869, 6024.998)(105.05503, 3053.5134)(120.41949, 1880.0765)(121.81763, 248.99251)(102.05532, 30585.852)(103.0586, 1257.9082)(104.05325, 2735.645)(144.05319, 3835.724)(147.06046, 1508.995)(126.04023, 103.30334)
3,20-dimethyl-1,2,21,22-tetradehydro-2,3,20,21-tetrahydrobotryococcene	320998	177847	208719	1	1	1	1	267845	1	413342	311711	354307	1099892	441555	738913	842147	1	1	1	1	1	336359	485747	863738	(440.93915, 87.085)(461.41257, 9016.167)(462.41635, 2980.9832)(463.4048, 73.48)
(5&alpha;)-campestan-3-one	3427139	3405839	4713498	4613380	3521513	2892685	2972256	3996371	3421821	2405535	2984352	3282116	3795643	1492937	3385971	3972264	3758078	1420736	3157706	3655476	552786	1616889	2284684	2727752	(401.15286, 967.34314)(403.5774, 1821.7961)(401.3744, 610.8467)(402.375, 114.48)(383.36755, 96337.24)(384.3707, 32199.26)(385.37378, 5036.387)(386.3725, 185.19699)(423.36075, 6592.4614)(407.3544, 999.13)(410.3623, 237.02)
4&beta;-hydroxymethyl-4&alpha;-methyl-5&alpha;-cholest-7-en-3&beta;-ol	49695304	39137524	44023756	46226076	37349288	36355720	36467904	34928388	33533548	27651822	36187576	36344944	9459553	23670560	42575432	56306224	39356192	17670414	1	1	1	20585010	26810202	33283120	(430.3805, 269675.1)(412.36615, 7977.3633)(431.38882, 830632.1)(432.3924, 240416.14)(433.39508, 40864.082)(434.39807, 4732.907)(435.4091, 954.88)(413.37784, 52906.01)(414.38132, 16569.45)(415.3844, 2645.416)(416.3841, 116.985)(459.3939, 565.02)(436.1339, 252.89845)
shisonin	219654	243452	174774	186964	268304	239857	154759	164019	236840	192012	159514	169793	135847	129132	1	115262	172004	194617	185799	222293	142934	1	199412	190973	(738.18915, 3089.3762)(760.20953, 10942.365)(762.15955, 1575.0975)(762.96564, 569.2825)(739.185, 4936.6255)(740.1908, 1468.0177)(741.19275, 422.99152)(782.1931, 1680.1919)(783.4931, 748.427)(784.53253, 109.378334)(785.2047, 174.6)(761.3067, 577.8886)(765.1837, 2344.34)(766.1908, 1072.8)(767.1901, 2987.71)
ononin	391675	345653	1	576639	1	524144	480344	333553	327122	1	1	554625	222064	292232	230567	1	1	135983	250628	106117	227689	208442	217064	1	(430.73923, 7317.6597)(413.42624, 2095.8982)(414.1159, 2549.51)(431.35895, 13655.337)(432.13828, 4156.8022)(433.1374, 187.3)(414.12927, 1264.7234)(416.1378, 86.79)(454.75604, 10733.585)(455.12067, 25570.225)(456.1237, 5924.317)(459.1253, 630.47)(435.89624, 4188.896)(436.94742, 6663.185)
(iS/i)-9-(2,3-dihydroxypropyl)-adenine	1	533285	742829	978279	2171173	662477	1	484317	858869	454251	279718	1036175	1074819	1223758	1588528	1	1	1328730	1113723	1	642995	1085513	673381	1	(209.2586, 18032.018)(211.09962, 872.9466)(192.74944, 3000.8616)(212.66629, 5484.494)(211.10275, 52.245003)(194.53732, 9426.604)(193.0941, 589.76)(234.363, 3769.129)(236.42058, 6337.1816)(214.07062, 5765.4316)(215.07169, 740.7625)(216.07245, 108.46)
phenoxy radical VI	1	1	1	1	80149	1	1	174261	1	516839	1	1	1	1	1	1	1	1	1	1	1	1	1	1	(288.5669, 2390.03)(290.0687, 459.37)(293.0724, 13440.86)(272.39462, 6104.26)(275.066, 5521.31)(289.06845, 13493.8)(290.0724, 998.46497)(272.0597, 420.32)(275.0737, 3945.65)(313.5594, 1861.075)(314.56232, 777.4)(315.0597, 128.42)(297.0543, 343.39)
(i22R,23R/i)-28-homocastasterone 22-O-sulfate	1512355	1	970511	836060	1	1	717014	662748	2325950	2547852	1612176	1692628	1	1	1	1	1	1	1	1	1	1	1	1	(557.3184, 1665.03)(539.3002, 5063.6523)(540.30786, 713.265)(559.3333, 166.98)(584.4274, 22131.115)(584.7013, 30911.797)(586.30444, 29827.375)(562.29443, 48746.34)(563.2942, 23617.25)(564.29034, 6629.6543)(565.3116, 366.86)
carbidopa	12349270	11040161	9052981	1	8410226	8052663	11128050	10623547	11091427	12961858	9080371	9195380	1	841924	253942	507825	302749	13685568	11274210	9506354	11221559	310791	9174385	11232761	(229.19289, 31846.014)(230.19582, 3753.3994)(211.14868, 43995.75)(213.0935, 10722.92)(227.10316, 208541.03)(228.10548, 30711.543)(209.09166, 26985.941)(249.08473, 9076.823)(250.08894, 1147.276)(233.99745, 1617.6342)(234.0785, 1234.82)
(S)-3-amino-2-methylpropanoate	3198113	328461	986283	389105	2073130	251504	826507	4648926	2705237	3024143	2036011	673544	413436	260026	51600	409454	139327	488366	226033	141450	411152	320056	451199	323243	(106.93718, 2375.1548)(104.07093, 68395.234)(105.073586, 3857.2732)(106.07707, 137.26599)(126.053665, 4417.934)(111.96411, 224196.12)(112.99469, 30478.285)(113.0532, 11597.09)
5-[[4-methoxy-3-(phenylmethoxy)phenyl]methyl]-2,4-pyrimidinediamine	2279343	1993612	2263660	1	2771899	2474441	2186708	2678908	2365966	2654589	806592	2047192	1	1	1	1	1	1539359	1	1	1	2123441	2958672	1946006	(336.78485, 2787.2012)(338.16083, 1490.015)(320.15164, 888.38837)(337.1647, 5000.5513)(338.1669, 1247.7443)(339.1759, 653.61)(321.47058, 110618.47)(322.53952, 40028.652)(323.1685, 8243.954)(324.1699, 1697.415)(359.14948, 13856.005)(360.15112, 2955.1108)(361.16187, 196.34334)(341.1391, 50946.383)(342.13898, 15828.814)(343.1412, 974.94)
malyl-CoA	1	191291	1	1	224019	1	1	220004	1	216042	1	186866	336236	1	1	92795	1	105276	1	271636	1	1	1	1	(878.5925, 139.29)(880.0942, 156.62)(881.0924, 231.13)(883.0901, 2958.43)(860.6779, 508.25195)(862.4134, 570.50995)(864.5801, 442.81)(866.0836, 423.54)(880.94543, 40743.43)(864.59546, 435.075)(863.0961, 158.26)(864.085, 301.26)(901.3011, 2795.3513)(902.82495, 2523.3076)(906.08264, 3373.83)(907.0783, 2402.81)(883.1755, 1762.939)(885.40265, 484.33)(887.0718, 275.07)
3,5-bisdiphosphoinositol-1D-imyo/i-inositol 2,3,4,6-tetrakisphosphate	140791	1	203579	1	1	150856	1	146087	204018	109900	206863	255237	1	1	1	1	1	1	1	1	1	1	1	1	(792.4523, 1159.4087)(793.5072, 321.362)(829.684, 4259.2114)(830.67786, 1036.4188)(831.6511, 201.69)(812.0504, 681.9387)
D-proline	94087392	96646320	1	53243072	1	34857140	1	43260112	1	1	1	1	1	45875784	1	106991952	67717928	1	71261416	61983104	45698588	54297048	3013309	1	(119.57445, 1613.9)(116.07077, 2424501.5)(117.07403, 151372.84)(118.07038, 6732.962)(103.07392, 3769.8176)(142.0638, 217.87)(120.04083, 1015.9199)
sterculate	2579823	2239439	2538613	2560682	3201988	746587	2865037	1640179	1402701	1491022	2668897	2681856	488663	406496	241942	379023	734569	520212	801342	740215	932323	626568	1403592	667938	(293.24777, 61110.5)(294.2513, 12901.97)(295.2619, 414.42572)(275.46613, 580.34534)(295.26157, 2964.8567)(277.25067, 532.95825)(278.2475, 4511.88)(316.93637, 1460.313)(319.69006, 529.2644)(298.22495, 7530.285)(299.2368, 1043.25)
phenyllactate	8646975	9341768	9426896	11385952	14792471	10250980	9852201	5465779	7116367	6577881	10286483	8091705	1	1	1	1	1	1	1	1	1	1	1	1	(165.0554, 192003.62)(166.05779, 18439.488)(167.05403, 200.46858)(147.04436, 47699.816)(148.04283, 172.99251)(168.06587, 38669.836)(171.0759, 5125.87)(150.05626, 92226.84)(151.05887, 9586.767)(191.25378, 777.12396)(172.70894, 991.66)
dammarenediol II	2825606	2601195	5240861	2358599	2209931	5483937	3373986	2619031	3753586	3136044	3700637	3807371	2309082	1	2149296	2387911	3152788	1983200	3044247	1	1617334	1686487	2709015	2921058	(426.3824, 10884.828)(427.39374, 96312.35)(428.397, 31060.455)(429.39786, 4749.005)(430.40033, 594.14)(468.38748, 3797.6875)(471.39526, 1834.6794)(454.46146, 597.5143)(455.3899, 535.66003)
levopiramadiene-diol	4042737	5305259	1	1	1	5390404	1	2773354	2702914	1	1404108	3325968	1	598357	1	547334	1	451237	760353	610593	329367	386026	1	570435	(305.13266, 2163.441)(306.74377, 258.19998)(286.38104, 1979.942)(287.2207, 118.39)(305.24823, 53435.574)(306.25143, 11402.5625)(307.26093, 2219.31)(287.23593, 3172.4448)(288.24164, 586.8075)(327.23148, 34710.785)(328.23532, 8819.38)(329.2354, 216.185)(309.40344, 70620.43)(310.2275, 18025.3)(311.22757, 4290.845)(312.22522, 206.83)
&alpha;-D-galacturonate 1-phosphate	2358166	2095406	963345	1	1269359	1105760	1462342	1181454	1815478	1422022	951657	792800	1	1	1	1	1	1	1	1	1	1	1	1	(271.65173, 1762.1201)(271.9819, 209.19)(252.973, 44873.047)(253.98021, 2932.986)(258.99655, 1423.7551)(295.17938, 216.01799)(276.96533, 3967.4849)(278.46735, 977.6749)(278.9701, 1164.22)
D-alanyl-D-lactate	1	1	2473950	1030181	2649490	2082421	2327793	2453279	1834324	1916495	918411	1096153	1	1	1	1	1	1	1	1	1	1	1	1	(164.07466, 64618.29)(165.07626, 4723.6855)(162.07669, 19643.02)(144.06584, 34199.84)(186.061, 599.03)(167.62326, 341.55)(168.55246, 1781.71)
(iE/i)-&beta;-ocimene	428560	364577	778456	2114686	1	829701	1	787613	677284	1	1	1	562253	1	1	1	1339859	1	1	1	5598483	4192012	1	1	(141.1401, 417.745)(137.13306, 17946.133)(138.13618, 2482.5786)(159.11465, 66397.69)(160.1171, 7092.7466)
1,2-dipalmitoylglycerol	1	1	6805027	6816579	8491005	1	7173853	34336072	6588295	5545744	8963424	1	1	14056863	15702573	1	37403328	1	1	1	1	10346087	1	14117897	(568.93146, 837.0843)(569.51154, 180.7)(550.89417, 2627.0142)(552.5, 28929.389)(553.5018, 21570.62)(554.5116, 20395.13)(555.5156, 7036.92)(556.5204, 1337.72)(569.50885, 1748.6832)(570.5117, 1031.96)(552.0466, 43380.285)(553.14136, 16433.889)(554.1475, 11476.656)(555.38904, 4862.926)(556.52057, 1263.4939)(557.5231, 130.95)(591.4974, 123333.57)(592.50195, 96699.38)(593.5051, 6365.58)(573.48755, 233…
eugenyl 6-iO/i-&beta;-iD/i-xylopyranosyl-&beta;-iD/i-glucopyranoside	863470	791068	534871	1085423	916939	1	381684	795433	288448	551331	408689	880965	412358	1	291456	360998	1	714100	675000	1	529774	1	371227	611286	(460.01498, 2975.7659)(461.32596, 3548.9114)(462.59268, 3055.642)(463.1929, 365.51)(464.1975, 1767.95)(440.46735, 706.1161)(444.1725, 737.2)(446.1817, 11880.46)(460.19083, 2550.0686)(460.93512, 501.32)(464.1958, 5938.19)(441.176, 23138.75)(442.1805, 5764.486)(483.28265, 2112.9468)(484.1735, 1586.4275)(485.1749, 681.7133)(465.03705, 1850.6736)(468.56778, 1081.17)
3-cyano-L-alanine	1	1	6201594	5938807	6385912	1	6256320	3463527	5077590	4098262	5305329	4308443	1	3280595	1566877	3397956	1	5084536	5426058	4583004	5424767	6263151	6094069	4099503	(113.0353, 159803.8)(114.037994, 8498.882)(116.04719, 14989.33)(100.04045, 117.54)(101.0413, 65.13)(140.66711, 3262.1653)(141.03563, 2287.6372)(119.01611, 250.3623)
2&alpha;-hydroxy-ient/i-cassadiene	971009	588299	1344667	770127	651401	809388	764452	910672	720237	739181	907039	1120307	1	1	1	1	1	1	1	1	1	1	1	1	(270.23062, 571.1966)(289.25327, 874.96826)(271.24274, 22223.658)(272.24683, 5203.4507)(294.8656, 3074.8274)
3-oxoadipate	511687	492468	183663	629470	719675	198104	141733	188085	427896	364976	514435	151216	1	1	161915	1	180880	100924	184666	1	1	1	172569	155394	(158.56207, 2669.2305)(159.69077, 655.19)(143.11832, 1896.617)(160.97786, 4002.062)(161.90312, 719.2179)(163.03769, 989.855)(144.3597, 1631.041)(146.0304, 749.55)(181.10123, 21335.639)(182.01213, 3310.403)(183.0099, 1899.62)(165.0026, 696.61)
indole-5,6-quinone	539596	568781	471188	616358	289043	1	1	451143	1	453068	506744	694638	1	1	1	1	1	1	1	1	1	1	1	1	(151.04248, 3828.082)(129.9129, 579.8666)(148.03976, 16013.585)(149.04059, 772.44)
kaempferide	1319177	4070597	3610467	1	4788775	1670762	3897381	623236	1459812	1	4217557	1	710646	551123	247198	942907	1075281	1	1637711	1368382	1439234	1448845	3721844	1272260	(300.89468, 1188.6476)(302.56696, 1655.435)(303.0651, 361.39)(281.04626, 1148.66)(301.70474, 2414.04)(302.64243, 4980.0073)(304.07654, 6003.407)(305.0767, 5153.35)(282.0496, 101195.17)(283.0548, 13390.437)(284.0749, 463.73)(325.15308, 1508.4976)(326.55722, 914.5391)(327.0578, 287.21)(306.68985, 7411.6006)(308.04724, 4555.626)(308.92218, 9749.35)
1-16:0-2-lysophosphatidylcholine	94098192	50274120	50120940	62091052	30824526	40775456	36354324	46738568	42172812	83941824	62516904	50234032	1	128233800	134039024	1	99317336	68938848	102921032	95972544	78222720	80254736	70744344	84348472	(495.33057, 426.46335)(478.1855, 30845.438)(479.49423, 13643.364)(480.49655, 7342.795)(482.33167, 3778.92)(496.3415, 3232529.8)(497.34436, 907925.8)(498.3468, 167637.44)(499.34778, 32880.805)(478.32925, 32337.316)(479.3262, 12415.353)(518.32324, 44106.152)(519.3259, 12732.293)(505.61377, 3205.5122)(506.3297, 1998.4299)
iS/i-hydroxymethylglutathione	1	3007635	1	4200336	1	7434536	7415466	1463085	6569025	2350350	4712494	2201015	1	1	1	1	286828	317014	199765	1	1	249793	320079	1	(337.91925, 183357.42)(339.0888, 50304.773)(340.0874, 9192.96)(341.09192, 2482.915)(322.40805, 28183.434)(323.07483, 168097.2)(324.07733, 30383.36)(337.0919, 286627.97)(338.0961, 37684.746)(339.08914, 45148.59)(340.0885, 7655.87)(341.0817, 723.09)(319.94284, 3405.0571)(320.08914, 257.83002)(362.82953, 7516.996)(363.832, 3347.5076)(364.0842, 886.64)(344.40054, 1009.07666)
(9Z)-12-oxo-dodec-9-enoate	73532864	1	44591076	45863696	1	1	1	12444543	1	13215462	39295648	1	1	1	1	3608657	1	1	1	4229555	1	5663898	1	3626123	(211.13406, 166698.1)(212.13708, 26982.037)(213.14592, 2070.3152)(193.12337, 99552.45)(194.12413, 22415.203)(195.1222, 1324.7384)(214.14641, 2462.6511)(198.47661, 3304.095)(234.92331, 3215.382)(235.78477, 354.07666)(218.11913, 2699.536)
phaselate	1191412	688050	451420	528987	462742	615106	679552	856824	595764	606715	565091	815355	106140	90959	142757	168432	213189	250276	242899	225588	128709	194307	263010	295940	(294.03915, 20359.936)(295.03815, 3360.7595)(276.84943, 635.11)(278.03162, 1724.2323)(298.992, 1888.8506)(277.0341, 3231.5427)(278.04547, 485.546)(318.59906, 2116.2424)(318.8326, 563.56006)(319.01868, 300.74)(300.5991, 5036.9546)(303.45578, 643.60004)(303.52728, 907.93005)(304.0248, 673.33)
N-methylanthraniloyl-&beta;-iD/i-glucopyranose	305080960	283035552	318712576	154492576	131849664	147525856	1	307583648	289006368	185027232	328829248	1	1	1	1	1	1	100638832	1	141019168	135061008	134429248	1	138523312	(313.61398, 625.8901)(295.1046, 7268195.0)(296.10712, 1121724.5)(297.10815, 247489.3)(298.1107, 28552.932)(318.50864, 322.545)(319.13562, 676.42)(300.40726, 420.41718)(337.97653, 17949.92)(339.11392, 42550.598)(318.62885, 19240.191)(320.42856, 194037.08)(322.1029, 39280.137)
campesterol	3427139	3405839	4713498	4613380	3521513	2892685	2972256	3996371	3421821	2405535	2984352	3282116	3795643	1492937	3385971	3972264	3758078	1420736	3157706	3655476	552786	1616889	2284684	2727752	(401.15286, 967.34314)(403.5774, 1821.7961)(401.3744, 610.8467)(402.375, 114.48)(383.36755, 96337.24)(384.3707, 32199.26)(385.37378, 5036.387)(386.3725, 185.19699)(423.36075, 6592.4614)(407.3544, 999.13)(410.3623, 237.02)
2'-deoxyguanosine 3'-monophosphate	152636	170425	216377	299892	299679	175322	243665	281739	136731	1	1	278408	1	1	1	1	1	1	1	1	1	1	1	1	(346.05557, 5407.799)(347.05695, 253.97498)(348.0486, 66.25)(333.0515, 75.56)(368.0404, 63.659996)(353.0379, 140.23)
sphinganine (C20)	5245657	4891219	4047343	4021577	4483371	3079276	3975971	4245039	4605493	3451561	3844670	3755519	2574151	3638897	3286536	3651368	3606794	2923486	3514983	3298920	2153670	3584613	3549794	2779261	(312.32657, 159535.52)(313.32956, 39147.89)(314.33316, 4358.293)(315.3351, 299.82)(333.35156, 418.99)(355.33316, 2364.8274)(358.3463, 5415.08)
nordihydroguaiaretate	69296528	50473272	23672144	1	65060828	1	19519412	23488644	1	29217230	32564864	29339898	29670804	34313844	1	25857156	58762152	54522292	107074264	67295000	1	91446656	129481328	91252640	(303.55447, 2497.228)(306.1645, 152.47)(284.49945, 3932.9622)(286.65244, 2770.815)(289.1531, 4683.85)(303.15897, 1402.64)(304.1591, 201.45)(285.76453, 3774.7383)(286.1378, 722.22)(325.61603, 46572.37)(327.04865, 13271.406)(329.04236, 3827.7756)(329.8218, 2084.1633)(330.1572, 6641.77)(307.1303, 1200139.6)(308.13354, 214706.1)
1-18:2-2-16:3-monogalactosyldiacylglycerol	8501954	7458992	10649554	10881333	7780714	11230298	8186905	11910317	7311464	5109335	5041049	7044880	11985378	10244076	8651282	10030714	11504096	6970766	1	1	5243202	6056127	8223276	8208660	(748.51227, 12567.894)(730.68365, 10108.364)(733.0183, 8718.875)(734.77246, 14673.598)(735.7731, 8277.803)(736.5212, 8495.026)(749.5193, 19393.123)(750.5258, 10997.016)(751.5292, 3545.536)(731.50854, 14295.434)(732.5171, 7812.49)(771.50214, 170356.12)(772.5065, 80198.03)(773.51056, 25407.922)(774.52167, 9277.634)(754.33655, 1570.4154)(757.502, 1084.1174)(755.4563, 517.48)
salidroside	1	1	540690	1	1	1	597066	612878	371263	1	800691	651649	1	313557	1	1	341833	1	1	1	1	1	1	360871	(300.11862, 4195.496)(282.1119, 20725.742)(283.10693, 4439.3354)(302.68848, 8780.169)(303.5645, 12775.134)(305.13947, 8605.314)(286.2375, 4036.0208)(287.73105, 6738.5986)(288.1297, 8481.0)(325.11548, 27721.568)(326.11877, 2825.4038)(328.1235, 325.515)(308.50797, 312.208)(309.1102, 181.68)
oleanolic aldehyde	8162630	4604900	6657528	6959780	3776250	3104019	6381778	3889086	6824731	4706370	3265437	5773204	4793227	5070803	3427034	2823803	4289035	2605169	2446505	3716572	2969896	5538352	3580386	2337671	(441.26654, 5960.4194)(442.37506, 1509.3746)(422.3598, 1826.67)(441.3757, 7191.027)(442.37558, 1765.5656)(423.36136, 9626.092)(424.3629, 6702.58)(465.3597, 20551.268)(466.4454, 7633.3433)(467.37012, 15026.855)(446.34763, 193727.12)(447.34985, 47189.594)(448.3517, 10705.946)(450.35953, 1264.0419)(451.368, 489.93)
L-ethionine	3385273	2908771	2399781	1895830	2013771	2805712	2405800	2488360	2946385	2630748	1554097	1379941	5406164	1766028	4416699	5548174	2560559	2389429	2000762	3945118	1	4262630	2731137	5111425	(168.06638, 36508.45)(146.4052, 15469.313)(164.07457, 82234.21)(165.0765, 5983.0586)(148.06067, 35543.785)(149.06264, 1917.5245)(186.667, 7775.896)(189.63902, 2706.5957)(190.49931, 636.32007)(191.0557, 789.08)(170.95935, 6708.158)(172.04562, 784.5922)(173.04494, 2904.6477)
dalnigrein	443842	1	1	633316	291717	410288	658031	594837	1	372306	532408	100682	1	1	1	1	1	1	1	1	1	1	1	1	(358.1037, 2654.8237)(359.10458, 402.38998)(360.0991, 463.15)(340.52255, 4424.2314)(341.34198, 597.5875)(342.0784, 52.2)(359.11047, 1132.23)(342.10794, 6287.2065)(345.86475, 2570.695)(385.10815, 2170.1602)(363.08328, 11479.334)(364.08374, 3744.3733)
paraxanthine	30419310	33774160	1	35400784	1	1	1	35905568	1	1	1	1	1	16488576	1	28973808	1	1	43559400	31196000	31220324	29488190	40506928	38862448	(181.81999, 1692.2549)(182.07253, 2907.0684)(182.07509, 98.29667)(183.0641, 194.79)(163.06064, 386056.97)(164.06447, 78211.59)(203.05443, 1974280.9)(204.05853, 198107.69)(185.29369, 8912.613)(186.04669, 125.985)(187.04036, 495.6425)
3-ureido-isobutyrate	203840	1	629199	556026	522528	570410	430137	439484	494007	454032	384803	325822	1	1	1	1	1	1	1	1	1	1	1	1	(150.07718, 15995.8)(151.08034, 1362.4199)(131.73206, 2975.885)(132.0657, 1541.35)(168.04977, 21312.6)(154.71855, 374.94333)
(2E)-2-ethylidene-4-hydroxy-5-methyl-3(2H)-furanone	833345	1058122	512246	507700	875717	1	1	307627	526172	1	704778	599730	1	1	1	1	1	1	1	1	1	1	1	1	(139.03912, 194.05998)(121.029785, 1157.02)(140.04738, 33970.836)(141.05106, 2884.8655)(142.052, 215.54)(124.041664, 2615.1511)(162.0311, 135.89)(145.0206, 16572.75)
iN/i-(3-acetamidopropyl)-4-aminobutanal	921652	1	438912	846226	1063952	594843	362631	1830917	1841480	1694445	963313	1349909	2062454	2027017	1281400	1385260	1	1576529	1121913	1	1238931	1	1	1312765	(187.14377, 2465.3928)(188.1438, 47.965)(169.1331, 2182.3289)(170.12862, 253.3025)(172.14777, 271.17166)(214.14369, 1250.9701)(192.12213, 38678.242)(193.12871, 3753.118)(194.1287, 3281.31)
ferruginol	622151	575813	1	683196	319802	238455	444416	556803	458753	380738	626959	1	140958	1	142983	282740	1	1	1	1	1	152825	1	1	(286.22574, 1892.9868)(287.2357, 144.14)(268.21658, 5200.005)(287.2354, 804.18494)(269.22623, 4289.7593)(270.2301, 373.2378)(309.21945, 3569.879)(310.22647, 627.9692)(291.20972, 8930.955)(292.21417, 2075.1477)
benzyl alcohol	337506	355448	462127	570615	410615	220361	221873	377675	350121	1	1	492859	1	417963	248327	549348	562376	657990	1	586287	494186	1	1	557489	(113.07088, 5306.9863)(109.06537, 20010.967)(110.06854, 1618.1194)(111.0547, 161.91)(135.6161, 2113.339)(136.0619, 3565.39)
2-phenylethylamine	1280186	720558	1616305	1368074	843223	533321	558171	687738	637436	875790	563528	735840	721074	687557	531360	1117510	783444	651959	815249	731152	734695	764768	899136	1042024	(122.09695, 35978.824)(123.09693, 3180.2842)(128.11803, 6875.7563)(149.09666, 6823.5884)(150.1025, 173.34)
1-18:0-2-18:4-phosphatidylethanolamine	1	4065426	1	1	3915750	4803489	4013748	3483541	1	3991841	4782859	1	1	7200478	8340226	1	8936858	5008075	1	1	1	4330416	5396389	3568276	(740.02057, 19385.932)(741.5184, 30682.156)(742.52185, 15173.258)(743.524, 18661.637)(744.52264, 23614.49)(745.5251, 10060.114)(721.5065, 79289.49)(740.5229, 85413.04)(741.5214, 55096.707)(742.52325, 25709.492)(722.5094, 104832.61)(723.51263, 39649.44)(724.5114, 11070.47)(725.51587, 2924.3108)(762.86444, 4323.632)(764.6347, 11428.002)(767.0254, 21096.795)(768.19464, 23798.65)(768.5288, 14046.79)(…
palustradienol	971009	588299	1344667	770127	651401	809388	764452	910672	720237	739181	907039	1120307	1	1	1	1	1	1	1	1	1	1	1	1	(270.23062, 571.1966)(289.25327, 874.96826)(271.24274, 22223.658)(272.24683, 5203.4507)(294.8656, 3074.8274)
2-methoxy-6-(iall-trans/i-octaprenyl)phenol	4690255	1	296341	3271329	2873561	3470008	1	2889408	2841875	1	3423053	1	63851	1	1	1	150982	1	645934	279235	1	447982	1	1	(669.4057, 16332.217)(671.3958, 3647.8718)(672.76697, 3567.4858)(673.7697, 1804.7439)(673.5699, 1581.92)(674.5796, 631.58)(653.74976, 26686.225)(653.71045, 21186.012)(656.0549, 28301.453)(655.5515, 37792.14)(656.5548, 8740.7)(669.5595, 33453.01)(670.5625, 15270.524)(671.565, 4647.46)(652.54846, 12444.09)(653.55347, 4935.535)(654.557, 1800.95)(655.5546, 918.27)(693.2502, 14283.737)(695.5479, 5965.…
oxythiamine	1	284643	370424	408613	415084	396363	287571	388586	336275	1	321313	423927	1	763791	509359	1	981182	1093720	562565	574378	479910	560460	427189	1	(268.09283, 6846.686)(269.0982, 346.42)(252.08806, 5281.118)(252.86603, 4674.8877)(253.0875, 3795.275)(267.86954, 2346.8396)(269.10294, 1451.18)(251.82025, 2907.2998)(252.69022, 7800.6064)(289.0846, 14133.495)(290.08835, 1763.8779)(291.082, 76.09)(271.46213, 2061.3901)(272.27692, 279.728)
papaverine	1	1	1	1	1	184830	170627	112921	1	1	1	1	1	1	1	1	1	1	1	1	1	1	1	1	(324.1444, 4152.9165)(325.14612, 738.33496)(342.1604, 488.69)(327.162, 2536.43)(362.1342, 9165.36)(363.1448, 263.45)(346.12814, 1531.4)
2-oxopenta-3,4-dienoate	567717	1	578195	803323	114919	614393	1005590	1069697	1	531533	226435	251828	1	1	1	1	1	1	1	1	1	1	1	1	(111.00842, 29918.082)(112.00975, 3304.7178)(115.02177, 114.09667)(118.9934, 375.035)
L-proline	94087392	96646320	1	53243072	74283792	34857140	87545312	43260112	1	79152400	48681676	71396496	46953612	45875784	14163013	106991952	67717928	12718751	71261416	61983104	45698588	54297048	3013309	58039056	(119.27303, 5540.0117)(116.070854, 2142879.0)(117.07413, 133596.31)(118.0709, 9456.211)(103.074, 4062.23)(142.06395, 160.425)(120.04083, 1015.9199)
indole-3-acetyl-methionine	1	358117	1	569647	381988	467931	1	511521	432109	730345	365514	683055	518395	520592	945316	1	602173	889706	1	1	477525	617756	270765	450143	(305.59296, 7942.815)(306.08978, 868.3257)(287.083, 7507.223)(288.08237, 309.9025)(307.10315, 32477.58)(308.10596, 5585.352)(309.10144, 3149.6868)(289.09256, 191378.6)(290.37268, 23321.191)(291.3281, 9326.439)(292.0921, 1101.5247)(328.08923, 45378.676)(310.07825, 22835.111)
vernoleate	4592505	4820569	2791845	4348824	1	1	3852764	2534565	3527730	1	6264219	3776334	3206156	1	1	2144661	5472916	4928737	5874953	4628963	4598144	5360676	4864718	3934970	(296.2308, 30318.197)(297.2269, 367.12)(278.22055, 23647.438)(297.24277, 52187.92)(298.24637, 9866.745)(299.24817, 1390.699)(279.23285, 137474.62)(280.23596, 29479.412)(281.24048, 4246.8403)(282.2426, 147.14)(319.22452, 7553.2114)(320.2273, 2593.203)(301.21667, 15230.262)(302.21982, 3294.3438)
neoagarotetraose	836768	880238	855458	945846	807541	862525	620520	843841	609516	791750	952756	719103	442119	454132	395510	1	1	747441	1	474915	1	562248	898590	475778	(632.201, 73.75)(613.4878, 183.31299)(615.1952, 395.78)(634.2124, 123.70333)(618.9141, 44406.09)(619.2086, 43866.22)(653.1918, 11068.49)(654.1915, 3160.6726)(655.19073, 405.25595)(656.1987, 65.595)(635.1781, 4844.913)(636.1726, 1456.0979)
2,3-diphospho-D-glycerate	1	333992	254266	245883	407620	453073	380244	429536	215566	202366	244710	316225	1	1	1	1	1	1	1	1	1	1	1	1	(260.9171, 757.87994)(242.91162, 214.53667)(261.92838, 11701.492)(262.92953, 574.1789)(263.928, 1241.99)(246.6751, 398.82376)(247.92778, 342.702)(247.9273, 286.0)(285.36722, 1658.1655)(286.31137, 1322.408)(288.9205, 3395.76)
vitexin 2''-O-&beta;-D-glucoside	1	2067998	1861601	2268622	2953507	2215284	1942678	1585286	2171744	1	1865764	1722714	818760	1	987048	942904	1811313	1159545	1090797	1320987	1438595	1	1281254	1557347	(577.006, 388.085)(579.1536, 188.36)(595.1666, 60552.24)(596.17004, 19136.025)(597.1725, 4921.2725)(598.1742, 617.6978)(599.1677, 156.81)(578.2675, 516.7744)(579.15546, 760.5283)(617.14874, 36844.75)(618.1524, 10914.165)(619.1545, 2785.888)(622.1647, 2192.01)(603.9529, 1396.462)
glycyrrhetaldehyde	1	2112175	2221257	2670528	4126934	2960400	2634885	964627	996612	1	3698986	3305233	1	134835	1	1	148388	355447	235075	1	1	1	168903	1	(454.34512, 3759.2861)(455.34738, 807.66)(456.3636, 223.4)(436.94803, 8616.494)(438.4816, 10385.282)(439.74823, 3620.036)(441.68393, 3020.6602)(442.351, 4377.13)(456.46765, 1166.7979)(456.34442, 138.54001)(438.00876, 5010.5034)(442.3529, 439.26)(478.3347, 29376.42)(481.3522, 440.17)(459.99246, 58333.836)(461.32822, 50771.004)(462.32935, 17970.604)(463.33365, 849.62994)
3-&beta;-D-galactosyl-sn-glycerol	1893525	2198795	1	1513516	2346435	3721254	1717591	1748343	5654588	4453547	2238101	2262957	836535	666370	2457397	2366406	7020503	7313686	1708935	2318236	5206617	2747750	13435693	7973309	(256.28015, 48281.26)(257.17538, 19183.916)(258.1102, 62574.766)(237.74419, 1448.513)(238.66647, 4853.883)(240.88075, 10771.734)(241.1039, 13556.5)(256.4445, 19600.744)(256.1096, 2592.11)(240.22997, 5667.907)(242.1067, 1923.36)(277.0893, 103160.97)(278.09244, 10928.291)(279.09247, 1073.4325)(259.42923, 18422.55)(264.0875, 376.28)
adenosine 5'-propyl phosphate	1	1	405972	577625	131663	1	493318	177609	204020	384928	457969	197299	1	1	1	1	1	1	1	1	1	1	1	1	(388.9622, 6949.1406)(390.10873, 568.3183)(391.10422, 3200.7183)(373.09943, 379.21002)(390.11093, 1100.2467)(372.8184, 1548.5514)(412.09552, 10069.968)(412.09894, 2664.32)(393.48416, 4011.2222)(394.08713, 660.5575)
2,3-bis[(3iR/i)-3-hydroxymyristoyl]-&alpha;-D-glucosaminyl 1-phosphate	34035308	31820336	33834296	38231988	1	24943336	29212640	15480005	18955320	1	1	28810102	2389445	1015366	2143154	2272412	1	1	2102978	1	9188208	6835590	11152379	2163829	(712.0153, 35518.97)(715.4225, 29901.72)(691.40814, 344094.44)(692.4099, 152516.11)(713.00977, 11210.005)(711.4453, 11470.31)(692.41583, 19259.338)(693.4172, 7841.0)(733.3577, 50354.727)(734.8299, 198597.33)(735.8317, 291533.6)(736.8339, 83101.87)(737.77814, 29564.633)(738.4117, 31684.78)(715.78784, 27088.092)(717.8228, 27481.484)(718.8279, 24609.062)(719.6879, 61492.8)(720.41736, 97798.57)
iN,N/i-dihydroxy-L-valine	10305261	18442064	10087813	8265117	1	4143285	1	18120078	16232158	2223311	9105166	6832147	1	4220890	1	1	2669016	4343828	6922074	2491844	1	4996368	1	1	(148.06075, 30263.666)(149.06291, 1823.2448)(130.05005, 175097.89)(131.0529, 11033.84)(132.05075, 325.25998)(133.0484, 69.98)(153.07634, 2113.6199)(133.22792, 12556.844)(135.06522, 10409.598)(174.43243, 2973.555)(174.65854, 7903.104)(175.0602, 3736.695)(153.66495, 3292.4795)(156.30017, 3621.4448)
tylactone	921508	874293	1097003	1008626	1039334	582138	1093047	526122	549754	408248	956999	696737	489253	445686	260810	301280	873644	683503	758137	713521	833620	791085	855707	372260	(394.27655, 185.37)(376.25916, 1431.46)(398.7907, 534.89)(377.26636, 40262.004)(378.26962, 10173.335)(379.26184, 1542.5114)(380.2669, 124.56)(421.27234, 1283.5396)(422.1488, 2605.0737)(422.2802, 3370.67)(403.26453, 14583.181)(404.2681, 3488.6667)
&alpha;-3',4'-anhydrovinblastine	1	1	1	1	1	194298	1	306872	1	1	1	443929	639334	242447	1	596855	1	1	1	1	1	1	1	373409	(794.85614, 3813.0232)(796.18445, 4669.65)(797.4383, 4355.4233)(798.7759, 5028.717)(799.4469, 4944.83)(778.09406, 3596.0999)(779.4292, 3247.4167)(780.4266, 3878.5967)(781.42725, 5929.904)(781.9249, 7597.485)(782.4344, 5817.14)(795.42914, 3765.8733)(778.8334, 5142.6885)(780.1832, 4760.12)(781.1806, 5444.1504)(782.1841, 7073.21)(783.18494, 6571.045)(783.434, 6273.11)(818.9205, 834.8034)(801.4042, 1…
icis/i-zeatin riboside	12388486	9647859	11018283	9248766	8176480	8270502	8142405	8643919	7680316	8570176	7248898	8671133	4887988	5656938	5601053	6107024	1	4488165	4779478	5434128	4967494	5007705	5313678	5827615	(351.15344, 889.64606)(333.96954, 17424.682)(335.27658, 7633.8184)(336.1489, 2066.5674)(338.15945, 1001.105)(352.16196, 265215.44)(353.1654, 52651.22)(354.1734, 2030.08)(335.15164, 8574.394)(338.40933, 5601.545)(374.1906, 8696.624)(375.15503, 3794.5586)(357.1348, 2066.4143)
2',3',4'-iO/i-methyl-rhamnosyl tetracyclic spinosyn pseudoaglycone	1026528	1726567	1718184	3032755	4605821	2132735	1	901835	1486837	1323283	2260118	1562530	383085	1	1	411196	1332265	1	1417266	1	1661146	892436	1	1417677	(590.9169, 402.69284)(591.979, 87.435)(572.3338, 435.96542)(573.3566, 113.51)(592.9802, 146.31)(594.03, 160.30666)(574.2892, 1271.2045)(576.50916, 4244.964)(577.8128, 3122.1892)(579.35516, 8329.317)(613.3326, 5757.963)(614.33435, 2105.0947)(615.3392, 431.0775)(595.3255, 12208.083)(596.32367, 2616.331)(597.3071, 396.69)
CDP-4-dehydro-3,6-dideoxy-D-glucose	349569	225410	258107	247442	255651	335762	189188	190631	204778	339474	245087	285411	1	1	1	1	1	1	1	1	1	1	1	1	(529.048, 8206.839)(530.04395, 3091.6582)(511.03943, 1678.6449)(512.0328, 454.49332)(513.0315, 102.2)(532.0574, 659.6)(534.0628, 115.93)(514.3388, 918.0514)(552.7855, 683.485)(534.74426, 339.1243)
guattegaumerine	9625296	8296065	7455665	7213906	5936194	7097405	604067	6050827	6175207	1	7188456	6549889	5379695	6094343	1	1	1	3949541	1	5540795	5283182	1	5749368	5095622	(598.3038, 49296.027)(599.30475, 18460.342)(580.2945, 11954.202)(581.2929, 5287.88)(582.2822, 244.91)(581.2965, 37589.047)(621.68976, 18282.568)(623.9751, 23059.393)(624.9739, 41467.438)(625.9709, 87426.65)(626.97345, 81946.195)(627.3088, 72814.58)(606.90704, 32532.555)(608.6523, 35530.336)(609.2988, 28705.014)
(7Z,10Z,13Z,16Z,19Z)-docosapentaenoyl-CoA	1108442	1003336	1014616	1078622	973432	979095	768212	1009166	769669	738406	1	759210	1	576795	1	451617	1	1	1	1	1	1	1	1	(1075.3192, 785.3233)(1076.3154, 348.12427)(1077.3198, 92.8)(1059.0216, 2119.1057)(1062.1151, 908.174)(1077.5891, 20578.875)(1078.3453, 31064.646)(1079.3463, 8274.948)(1080.3383, 885.01666)(1081.3362, 2349.8318)(1082.3484, 8919.718)(1083.3419, 5600.44)(1058.3346, 1828.7168)(1059.3044, 2155.62)(1060.3043, 364.24)(1099.3214, 12544.738)(1100.4017, 6105.1626)(1102.8219, 2464.6123)(1103.8279, 865.4275…
camelliol C	6999462	6967592	12038431	1	5886432	10289015	7056856	5901697	6395134	6146025	7960234	8353536	1	1	1	1	1	1	1	1	1	1	1	1	(426.38068, 9106.466)(408.3716, 6690.1997)(427.3936, 90949.45)(428.39716, 29161.361)(429.39807, 4709.7715)(430.4003, 400.27832)(409.3833, 104570.01)(410.3867, 33366.83)(411.38712, 7146.622)(412.3945, 398.49332)(454.63937, 1161.965)(455.3894, 760.98)(433.37302, 2346.73)(435.8806, 353.68503)(437.38965, 1076.765)
leachianone G	297406	352658	239542	1	1	1	1	579165	211514	1	472450	1	1	1	1	1	2482799	1	1	2366087	2355912	1	1	2114764	(356.5215, 6503.629)(357.1276, 2976.7383)(360.1269, 348.65)(337.10892, 44328.375)(338.10895, 15084.115)(339.11444, 1377.0625)(361.1348, 2346.73)(339.1186, 18043.018)(340.12338, 3667.2344)(379.71503, 2454.0078)(361.2037, 1543.321)(362.96335, 3977.3984)(363.96548, 4739.3525)(364.9638, 490080.94)(365.1061, 8913.26)
indole-3-propanoate	2897531	2220052	2720691	2819386	1913933	2362719	3401612	3063607	2531848	3845560	2610412	3172772	1653133	2249770	2146835	1	5041394	1	2838239	1	3491137	3074737	3395026	1	(188.07164, 62829.707)(189.07317, 7993.193)(190.06737, 773.76666)(170.06082, 12819.748)(171.0639, 4290.5996)(192.80095, 23037.912)(172.82228, 4431.139)(173.46022, 3814.1172)(176.0817, 83.71)(213.7749, 5726.563)(215.74022, 4279.7886)(193.05055, 38417.023)(194.05444, 9058.968)
2,2,6,9-tetramethyl-3,6-dihydro-2H-1-benzoxocine-3,8-diol	382465	324939	1	1	453961	374731	1	216338	219932	280005	319104	317523	1	1	1	1	1	1	1	1	1	249774	270504	157519	(253.1548, 464.42)(249.14897, 12162.937)(250.15211, 2336.5974)(251.14355, 153.005)(231.13786, 4829.0063)(232.14012, 336.76425)(275.1414, 124.07)(255.46031, 303.97)
indole-3-acetyl-glutamate	1	1194316	1	1652477	1	1	1600819	760576	1959549	1	2240043	2423934	1	1	1	1	1857171	2129666	1962804	629551	1	1419378	1696302	1232262	(302.09235, 45483.508)(284.08197, 49709.992)(307.1066, 25539.441)(308.10913, 4417.8203)(290.096, 16630.592)(328.0894, 40342.18)(329.08585, 82750.305)(330.08954, 11182.143)(309.14725, 12486.552)(311.0758, 32727.598)(311.96747, 11715.918)(312.0788, 9301.34)
(+)-columbianetin	1718912	1600454	1842043	1855222	1961743	1567350	1881839	983950	1324677	1398137	2025439	1842599	446021	267410	337546	326533	859837	565092	489127	573572	734358	689685	1273439	733884	(249.099, 2752.67)(250.1001, 245.91)(229.91663, 764.66254)(231.08679, 809.116)(231.7547, 1041.6967)(247.09717, 45941.91)(248.10095, 7296.266)(249.09634, 1345.9551)(250.109, 148.98)(229.5871, 485.3033)(269.6652, 4951.4897)(270.60757, 1719.0756)(272.08374, 1825.265)(252.3219, 2258.3943)(253.07181, 6066.92)
7,8-dihydropteroate	1	8107645	1	1	1	4618009	1	9135053	5148228	4871313	1	1	1	8000335	7374491	6747317	6051648	6816639	6340286	8631913	1	8507778	8618747	8500171	(319.12372, 1226.15)(319.13116, 630.932)(297.10797, 212042.47)(298.11047, 24305.287)(299.11017, 2126.7588)(300.1094, 159.2)(339.11023, 29558.92)(340.1106, 223.315)(320.56412, 209458.56)(322.10266, 38230.14)(323.1003, 14010.715)(324.1002, 537.40405)
3-sinapoyloxypropylglucosinolate	104724	69792	79712	87189	117134	83392	87174	79471	29382	53506	44857	60353	1	1	1	1	1	1	1	1	1	1	1	1	(584.18463, 723.38727)(585.42346, 676.0417)(586.0956, 387.4)(565.75323, 2225.76)(567.5873, 1161.3049)(583.1091, 1346.986)(584.1106, 260.365)(566.09106, 2641.8635)(567.0909, 907.37714)(568.75653, 470.87)(606.0001, 1519.8873)(607.45776, 4051.1497)(608.45953, 825.275)(609.08234, 861.73755)(588.06836, 196.70667)
1,4-dihydroxy-2-naphthoyl-CoA	1	197212	1	1	1	1	99217	305531	1	214208	1	1	1	1	1	1	1	1	1	1	1	1	1	1	(933.1073, 164.45)(953.1331, 6262.41)(972.0958, 317.29)(973.0872, 177.28)(954.3419, 7469.47)(955.34576, 3383.0325)(957.0878, 2312.31)
dopaquinone	1	1122420	958720	96947	756168	126038	446324	73076	138542	226167	1032671	116990	644250	1176325	1	1	515462	428290	467320	848755	359042	374682	1	411080	(198.65988, 1914.7701)(200.065, 298.52)(179.54869, 8597.885)(181.93727, 3394.9282)(182.0553, 1846.445)(196.06134, 10860.571)(197.06035, 952.9784)(198.05644, 159.19081)(178.71935, 1668.7311)(182.0588, 359.67)(218.54482, 737.75494)(222.05475, 159.095)(202.37321, 1716.9567)(204.041, 286.86)
trihydroxyferuloyl spermidine	1315943	1	536222	309573	1010026	756644	826318	657540	1	1	1001627	1	850033	1049923	1036438	2127325	1	1	1	693710	486208	1	567938	543825	(722.86993, 1561.2383)(722.941, 1149.43)(703.26996, 3346.4912)(704.2686, 2662.815)(705.2562, 1169.36)(724.4118, 907.06)(725.2932, 624.08496)(704.37585, 2934.1323)(705.434, 767.79663)(706.6681, 581.036)(744.2754, 4589.7803)(745.27527, 2919.3213)(746.2846, 2617.31)(726.2656, 3569.7634)(727.271, 4710.75)
dalbergioidin	1776600	2032320	1834771	1	2800397	2570027	2223013	1818263	2305285	1681035	2061694	1986024	1082564	1218682	1293095	1407555	2384168	1522263	1450336	1707287	1893719	1701682	1656200	2010500	(287.05585, 82681.8)(288.0588, 13514.706)(289.06168, 1871.1658)(290.069, 140.07)(273.0564, 139.0)(271.05713, 168.54222)(312.45032, 166.718)
deacetoxycephalosporin C	1067479	777051	1392879	1155261	1111557	1262166	1223840	1086171	1000211	1210207	1047749	1365429	1	1	1	1	1	1	1	1	1	1	1	1	(357.093, 1390.9508)(359.0901, 2676.1467)(343.41904, 4699.1133)(343.08026, 3520.605)(344.0882, 6445.33)(357.76712, 2466.1885)(360.1039, 669.86)(339.0895, 37554.465)(340.08835, 5799.388)(341.0816, 482.06)(380.08752, 8535.79)(381.0802, 2603119.5)(382.08337, 362683.88)(383.0806, 260655.31)(384.08322, 36317.03)(385.08334, 9211.331)(364.19852, 1716.0199)
dimethylglycine	3198113	328461	986283	389105	2073130	251504	826507	4648926	2705237	3024143	2036011	673544	413436	260026	51600	409454	139327	488366	226033	141450	411152	320056	451199	323243	(106.93718, 2375.1548)(104.07093, 68395.234)(105.073586, 3857.2732)(106.07707, 137.26599)(126.053665, 4417.934)(111.96411, 224196.12)(112.99469, 30478.285)(113.0532, 11597.09)
5'-hydroxy-rot-2'-enonate	2112052	1885216	157987	2763604	199873	2018432	2672841	111536	1	2437992	192333	181145	1	1	495284	621703	1	1	319167	382540	317859	1	970740	1	(411.1442, 6363.7407)(412.1419, 2187.4075)(413.13965, 484.21664)(393.8368, 8006.1733)(397.1448, 11033.21)(398.1468, 8795.005)(412.65222, 7549.832)(413.1518, 2649.1401)(395.50415, 7192.5186)(397.43726, 7672.138)(398.1473, 3475.84)(436.91144, 1536.0085)(437.1421, 1615.2032)(439.1462, 5456.285)(417.35913, 17913.975)(417.7003, 5977.5703)(418.1236, 882.353)(419.1168, 116.69)
histidinol	3271197	2981989	1254674	1574028	2909436	2676697	3209289	10202138	1296298	776287	3214946	1	712185	1439048	3719116	236525	443155	1602284	2046876	912805	480588	1261346	1472500	1327767	(142.9569, 5874.4907)(125.04574, 2580.4556)(127.093925, 575.5675)(147.30307, 69117.22)(129.1023, 9270.457)(168.91393, 8636.757)(169.09656, 9661.255)(147.07693, 73526.3)(148.17743, 3005.907)
isoarborinol	6999462	6967592	12038431	1	5886432	10289015	7056856	5901697	6395134	6146025	7960234	8353536	1	1	1	1	1	1	1	1	1	1	1	1	(426.38068, 9106.466)(408.3716, 6690.1997)(427.3936, 90949.45)(428.39716, 29161.361)(429.39807, 4709.7715)(430.4003, 400.27832)(409.3833, 104570.01)(410.3867, 33366.83)(411.38712, 7146.622)(412.3945, 398.49332)(454.63937, 1161.965)(455.3894, 760.98)(433.37302, 2346.73)(435.8806, 353.68503)(437.38965, 1076.765)
10&beta;,14&beta;-dihydroxytaxa-4(20),11-dien-5&alpha;-yl acetate	1	1	1	1	752062	1	1	249790	1	1	1	493596	920073	1	1	414784	1	455788	1090377	1	579874	756791	850321	404873	(363.37473, 1015.1737)(364.25406, 315.565)(365.25116, 16907.176)(366.2575, 5357.53)(344.23456, 5057.5513)(345.23932, 1083.392)(346.2586, 270.74)(364.25696, 2261.36)(364.2523, 654.54)(345.24423, 5651.3013)(346.2489, 2102.9375)(385.23526, 3625.456)(386.23734, 605.865)(367.22626, 9592.746)(368.22876, 3079.8857)
kievitone	297406	352658	239542	1	1	1	1	579165	211514	1	472450	1	1	1	1	1	2482799	1	1	2366087	2355912	1	1	2114764	(356.5215, 6503.629)(357.1276, 2976.7383)(360.1269, 348.65)(337.10892, 44328.375)(338.10895, 15084.115)(339.11444, 1377.0625)(361.1348, 2346.73)(339.1186, 18043.018)(340.12338, 3667.2344)(379.71503, 2454.0078)(361.2037, 1543.321)(362.96335, 3977.3984)(363.96548, 4739.3525)(364.9638, 490080.94)(365.1061, 8913.26)
7-oxateasterone	1241858	1	1	1	689382	1	685448	511605	1	529738	1	613795	816752	1	1	1	1	1	1	1	1	1	1	1	(465.1513, 1117.2)(467.10764, 4158.3975)(468.1062, 2552.3923)(468.3575, 1306.05)(447.50952, 10257.005)(448.84988, 3661.4316)(451.525, 1673.555)(452.3628, 137.32)(466.69507, 2286.8767)(470.3726, 911.67)(447.3461, 6329.76)(448.3493, 3165.57)(490.78018, 27145.418)(491.78363, 9129.829)(493.35803, 2742.1384)(469.32812, 1872.7229)(470.3306, 63.14)
vicianose	11445468	15355049	19724726	26128828	32307016	16799364	1	10146575	1	1	33768256	19009716	12558231	9544958	7672489	1	1	1	14797655	1	1	1	1	1	(315.11462, 733.4125)(317.1143, 994.64)(298.77457, 480.28)(313.91522, 239.17798)(295.10364, 662212.25)(296.10663, 84167.43)(297.10757, 15431.536)(298.10995, 1382.0967)(340.1106, 268.6367)(317.6421, 583.54114)
1-iO/i-sinapoyl-&beta;-D-glucose	2801515	1484394	1741644	2389794	1	1673031	1915532	1708018	2035565	2380619	2148059	2418607	1980086	3093464	1	1	2425488	2133906	815388	1184536	2038807	1876801	1	1	(386.1235, 470.90573)(373.1273, 1282.33)(369.11893, 55282.887)(370.12247, 10579.623)(371.12418, 1760.4015)(372.12814, 80.512)(409.11215, 3013.8823)(410.10208, 721.48474)(411.1011, 141.76)(391.1036, 7597.5386)(392.1069, 795.7199)(393.1001, 123.45)
2-deoxy-5-dehydro-D-gluconate	4068783	1	1	1568806	4932149	1	1	1869865	6207390	4002759	1752512	1953120	48262680	28299914	48577420	14486747	32713118	46955844	30305822	49642784	55613272	48506180	37314876	56839504	(177.43854, 625.326)(161.70319, 428.6178)(179.25119, 1382.1884)(181.05464, 560.994)(181.68127, 1043.8037)(160.0367, 957828.6)(161.03903, 66845.8)(162.03754, 1285.3813)(201.4346, 5662.404)(187.03195, 2383.0884)
nicotinamide	107986176	92668112	53551128	48939484	82261336	101403376	62416332	56967292	103660504	89492368	62483904	73784928	56333304	48457148	1	59061928	86796312	83770584	84118560	88390088	76895968	80448872	1	65424848	(126.05672, 13271.281)(108.9064, 2124.0957)(109.049965, 1913.68)(123.05581, 2039995.5)(124.058784, 148341.81)(125.06215, 9534.221)(106.04702, 3804.0654)(108.0524, 241.95)(148.04326, 186.85335)(128.52954, 1912.8075)(131.0351, 607.3825)
4,8,12-trimethyl-1,3,7,11-tridecatetraene	382185	154900	1	178170	1	1	1	166110	123137	133489	176184	195905	1	1	174229	241645	1	174302	272337	399031	234124	250875	310367	290621	(218.20035, 454.27002)(219.21103, 7273.3174)(220.21432, 588.563)(241.1946, 3966.686)(242.19939, 296.81778)
&alpha;-D-galacturonate	2763397	2216690	1893752	1518051	954564	1254194	1417814	1762587	1	1048349	875335	822239	1	1	1	1	1	1	1	1	1	1	1	1	(193.03531, 16975.684)(194.03613, 2396.1345)(195.037, 156.245)(175.02452, 26283.414)(196.68475, 2020.0555)(197.7165, 1078.2133)(198.0491, 119.23)(178.03798, 239.09375)(179.03766, 223.40999)(216.02159, 5066.8696)(217.0166, 5780.43)(202.02037, 113.01666)
indole-3-acetyl-isoleucine	585858	670579	827780	1234105	781838	623291	1	504880	1	476840	852669	642747	578087	511006	1	461807	413533	472893	509439	499336	510815	448960	386964	600791	(290.94998, 1433.6301)(292.1537, 1879.36)(269.12958, 23718.898)(270.13388, 4158.426)(271.13696, 319.81647)(291.44272, 677.4029)(293.1559, 336.2)(310.8431, 9719.698)(313.13583, 11085.392)(314.4136, 10153.423)(314.74323, 12164.756)(315.1444, 5290.78)(292.92184, 3334.909)
squalene	1	1	735939	1	383267	456626	450838	536972	360681	1	554359	518836	1	1	1	1	1	1	1	1	1	1	1	1	(410.38715, 3283.285)(411.39615, 1947.2262)(412.4015, 272.75873)(433.38446, 7294.633)(434.38654, 1985.1523)
iall-trans/i-13,14-dihydroretinol	971009	588299	1344667	770127	651401	809388	764452	910672	720237	739181	907039	1120307	1	1	1	1	1	1	1	1	1	1	1	1	(270.23062, 571.1966)(289.25327, 874.96826)(271.24274, 22223.658)(272.24683, 5203.4507)(294.8656, 3074.8274)
phthalate 3,4-cis-dihydrodiol	1	19876	256782	197907	412476	145617	184048	27175	127369	273030	1	1	1	1	1	1	1	1	1	1	1	1	1	1	(200.69029, 26016.545)(202.02347, 1617.495)(180.8429, 17362.572)(182.01196, 2956.8442)(185.01614, 269.25)(181.01065, 33262.32)(182.01247, 4853.435)(222.20744, 6141.7334)(224.01654, 2609.74)(205.0027, 1749.67)
imidazole-pyruvate	691750	1066009	3025901	5287431	1329382	1	2126579	5747556	745050	4051186	2875040	4569531	1099623	2535071	8240478	7210848	4896388	4543657	4388057	4482890	1249459	842660	2433783	5989753	(153.03, 165933.17)(154.03253, 14188.943)(155.03345, 902.91547)(135.0206, 868.3)(159.0466, 12328.425)
4'-phosphopantetheine group	1	1	1	208722	394766	1	253203	337815	1	1	191501	279351	1	1	1	1	1	1	1	1	1	1	1	1	(358.08456, 9185.426)(338.06583, 4308.485)(339.0618, 2209.23)(358.75528, 2273.23)(342.47772, 1198.594)(344.0814, 4625.4565)(379.07083, 6363.098)(380.06848, 172.625)(361.55615, 9496.899)(362.0579, 1721.83)
a 1-octadec-11-enoyl-sn-glycerol 3-phosphate	1	2769521	2238357	1864771	1423961	2273188	1666623	4749722	2875284	2444338	2235278	1321981	288842	1	110955	202122	330888	1	1	1	1	1	1	1	(435.07486, 5873.455)(419.2373, 470.5267)(420.2433, 305.11)(436.75735, 9032.375)(436.25345, 2340.575)(417.2431, 20327.562)(418.24606, 5341.4653)(419.24112, 664.8686)(420.2593, 497.95)(458.9037, 8430.743)(458.90613, 3645.6475)(459.48776, 3092.2249)(462.2439, 421.63)(441.36182, 16700.027)(442.23135, 4949.674)(441.23944, 2275.65)
kaempferol 3,7-iO/i-diglucoside	85497368	110370248	65831132	68744000	123580344	80605600	60872748	49058624	79243336	46556824	1	52161760	37910800	50963056	32121396	43583348	40391700	27906382	1	58586800	1	1	1	61601976	(610.91077, 893852.6)(612.1657, 342587.62)(613.1673, 89823.81)(614.1702, 16325.7)(616.1729, 217.76)(594.40155, 265.0009)(597.1626, 128.35)(611.1621, 1819174.9)(612.16547, 559201.56)(613.1675, 138464.6)(614.1703, 25381.016)(615.1752, 4606.3096)(597.417, 284.815)(633.14404, 474245.94)(634.1467, 153552.66)(635.1492, 39304.85)(619.1485, 24825.328)(620.1522, 7597.629)(621.1548, 1363.6017)
emindole-SB	399412	1328997	1245885	341416	1914867	2252419	1532490	1170613	1732545	1	442565	1	1252634	731539	693655	696003	1	1	790387	1	303462	1	1	270352	(406.66867, 19912.736)(406.30124, 7433.8516)(407.3024, 683.5833)(408.2983, 264.93)(387.28693, 896.6675)(388.2917, 254.33)(410.3241, 17918.824)(412.12656, 80551.04)(412.3244, 138935.44)(392.31543, 3750.1838)(393.62964, 1221.2113)(394.316, 709.48)(429.60364, 8251.074)(430.5442, 3095.2964)(430.2949, 218.39)(410.39633, 32239.725)(412.28946, 343.44333)
luteolin 7-iO/i-glucoside	1	1	1	1370332	2596730	1	1	965268	1635455	1	1132311	1043659	1	1	1	1	592364	1	341162	412830	443456	1	422184	1	(430.20337, 1189.7212)(431.34283, 205.8375)(449.10934, 48673.703)(450.1128, 11869.275)(451.1153, 635.286)(433.10373, 1714.68)(434.10522, 1808.1599)(471.91043, 968.9918)(474.09775, 5766.8413)(475.10568, 15994.964)(476.1093, 1845.14)(457.09534, 4206.592)(458.0984, 165.92)
1,6-kestotetraose	568561	667943	657115	715875	519410	449384	607899	690946	533272	461594	674552	642567	1	1	497183	522636	1	305905	394952	1	429819	497005	523448	484628	(667.50055, 242.08641)(668.5655, 123.26666)(668.90314, 353.5)(669.2314, 61.7)(649.2189, 5196.144)(650.21967, 1452.8132)(651.21484, 89.22)(689.2111, 1136.5624)(690.1959, 315.39185)(671.2022, 4268.6577)(672.1944, 1182.1593)
parkeol	6999462	6967592	12038431	1	5886432	10289015	7056856	5901697	6395134	6146025	7960234	8353536	1	1	1	1	1	1	1	1	1	1	1	1	(426.38068, 9106.466)(408.3716, 6690.1997)(427.3936, 90949.45)(428.39716, 29161.361)(429.39807, 4709.7715)(430.4003, 400.27832)(409.3833, 104570.01)(410.3867, 33366.83)(411.38712, 7146.622)(412.3945, 398.49332)(454.63937, 1161.965)(455.3894, 760.98)(433.37302, 2346.73)(435.8806, 353.68503)(437.38965, 1076.765)
2'-deoxycytidine 3'-monophosphate	1521686	861097	1698010	1420613	801597	1023589	1494992	1338731	1402281	1525914	1650382	1564650	1	1	1	1	1	1	1	1	1	1	1	1	(307.96454, 5375.932)(308.9403, 16423.828)(287.0264, 902.8133)(306.05023, 5638.3438)(288.0393, 23362.127)(289.0361, 2778.461)(290.03253, 137.22)(328.36526, 2066.2026)(332.0356, 180.71)(310.0187, 24338.885)(311.02078, 5575.715)
sinapoyl-(S)-malate	1	1	929622	876734	933870	723301	958347	805963	1	940334	951819	987274	1	1	1	1	1	1	1	1	1	1	1	1	(338.06558, 5966.447)(339.0617, 2675.99)(320.0519, 1731.73)(341.67554, 188.096)(342.5777, 476.06)(321.05975, 6144.933)(322.0656, 134.23)(361.05243, 23830.502)(362.05582, 1890.5499)(344.921, 3487.814)(347.04913, 1380.28)
indole	1372483	1365835	1	887015	1459399	1024717	1	621169	911449	412536	836503	950470	1	1	1	1	1	1	1	1	1	1	1	1	(117.05607, 1201.096)(118.06586, 11763.388)(119.06883, 554.52625)(140.04745, 22004.422)(141.05113, 1916.261)(142.0521, 138.02)
ternatin C3	137519	115865	80391	18469	72042	191686	1	210423	262201	78016	113405	1	1525871	1241221	1	684281	1	1	1283132	1	398934	749993	496242	416136	(1019.35443, 12412.44)(1020.36145, 5472.7197)(1021.56055, 1472.0801)(1023.2276, 5086.29)(1002.6333, 263.465)(1005.22723, 425.62247)(1008.2256, 898.7)(1020.9011, 4048.37)(1021.2315, 2895.485)(1022.2238, 2273.81)(1006.2341, 202.6525)(1043.8062, 375.70828)(1045.0203, 370.854)(1045.2418, 162.43)(1026.0516, 2100.6055)(1027.9115, 1642.054)(1029.1323, 1333.9572)(1029.5057, 1947.6073)(1029.9736, 2213.422…
4,9,13-trimethyltetradeca-2,4,6,8,10,12-hexaene-1,14-dial	1	1	1523837	1801060	1	1	1120316	1147429	976517	1381026	1	1130969	1	1355541	1	1254846	904232	801358	1002388	1162327	1	1	669056	1059640	(258.35147, 9938.065)(260.15973, 5945.635)(241.2443, 3298.2258)(242.1473, 4292.71)(260.0517, 4735.3804)(260.1618, 6823.8)(239.14375, 84704.414)(240.14604, 14204.145)(241.1387, 480.34253)(279.13608, 8250.0625)(262.127, 2975.88)(265.1406, 9676.04)
protoporphyrin IX	1	244316	1	241864	184141	340525	1	303999	1	1	1	1	1	1	1	1	394401	329070	325135	417715	1	1	477525	1	(561.4973, 2693.6973)(563.4008, 1019.2243)(565.2516, 2244.815)(565.2636, 1883.36)(566.256, 1298.03)(542.9479, 4318.481)(543.8376, 2973.982)(547.2502, 1487.87)(562.2574, 5141.85)(563.2565, 4356.37)(564.5947, 3414.5898)(544.57733, 2604.3718)(547.2564, 5883.02)(547.2511, 3088.35)(548.7564, 5846.1)(549.2618, 5797.14)(583.43286, 1586.238)(585.5709, 293.17)(586.2319, 473.93)(568.5291, 12502.77)(570.091…
2-naphthol glucoside	1	864584	1327778	1445255	1192333	794691	1010911	474997	493250	413191	1117969	964236	1	177510	142657	1	338010	355505	342802	204549	288049	217616	431232	240578	(306.2681, 792.20374)(289.94763, 2177.233)(292.60962, 244.245)(307.1184, 27792.246)(308.1203, 4495.502)(309.1202, 4334.193)(310.1186, 296.43597)(332.20093, 5207.7656)(334.1095, 2791.6292)(313.91672, 3651.8157)(314.0931, 5998.79)
riboflavin cyclic-4',5'-phosphate	206864	102526	133952	106621	238482	220347	97811	65796	92331	169055	152210	202969	1	1	1	1	1	1	1	1	1	1	1	1	(437.0868, 3970.3035)(438.09344, 513.172)(439.0812, 358.96667)(419.4933, 1863.6708)(420.0848, 391.4)(441.1061, 399.45)(423.09225, 6039.488)(424.0929, 8259.483)(461.49368, 4855.7744)(463.22372, 5589.586)(463.582, 2962.8599)(464.0809, 1502.77)(442.9754, 4553.0)(443.0677, 117.59)
sphingosine	1	961640	947477	1	1569956	2062497	1281923	679073	988703	1086950	996501	1040840	1050853	1	989439	1	759228	1099948	1015105	1369301	1	716348	1	822731	(300.29034, 39206.26)(301.2936, 7814.992)(302.29922, 808.805)(282.27914, 5582.2036)(283.2815, 585.1089)(284.29343, 784.20355)(325.28534, 3296.45)(326.18927, 2305.525)(326.9603, 4923.5464)(307.4954, 4459.1753)(310.28058, 498.41498)
5-formyl-tetrahydrofolate mono-L-glutamate	239800	607918	710117	650244	662920	143757	184685	622391	143533	110738	679373	150216	1	1	379736	268442	178039	80777	1	96541	164877	137910	113379	1	(471.32193, 8524.257)(473.1589, 1497.88)(453.13953, 32804.48)(454.1254, 15257.55)(472.157, 9881.814)(473.16293, 2313.4346)(457.15567, 439566.84)(458.15927, 84374.54)(459.16144, 21669.64)(478.13403, 5632.138)(479.13303, 9932.142)
methanophenazine	1930202	1601745	1	1661615	154283	1462806	453883	1189665	2393122	1	1	1658276	1	1	1	4105334	1	1168779	3894687	5513110	2743767	215535	1	4735156	(540.28265, 3505.997)(540.79376, 11846.677)(541.6499, 6089.25)(542.3978, 7219.69)(521.06744, 9135.833)(522.9351, 5406.1167)(523.9434, 9071.593)(524.9003, 6010.358)(525.39777, 3330.0776)(526.4071, 896.45)(543.9998, 23355.166)(545.4196, 8938.853)(523.3953, 5288.514)(524.3964, 7432.034)(525.4024, 5624.3364)(527.4058, 2228.47)(561.62787, 13676.0205)(562.9503, 9768.417)(543.3692, 19318.375)(544.3692, …
itrans/i-coutarate	1191412	688050	451420	528987	462742	615106	679552	856824	595764	606715	565091	815355	106140	90959	142757	168432	213189	250276	242899	225588	128709	194307	263010	295940	(294.03915, 20359.936)(295.03815, 3360.7595)(276.84943, 635.11)(278.03162, 1724.2323)(298.992, 1888.8506)(277.0341, 3231.5427)(278.04547, 485.546)(318.59906, 2116.2424)(318.8326, 563.56006)(319.01868, 300.74)(300.5991, 5036.9546)(303.45578, 643.60004)(303.52728, 907.93005)(304.0248, 673.33)
L-hyoscyamine	2529758	1928358	620435	568437	1777367	2038776	1	1171398	1	1130713	1272412	1304037	1582403	2036516	1	1	1865104	2005096	2251910	1981367	3906908	1	3579045	2832006	(290.238, 5196.2925)(292.1849, 10671.44)(273.16693, 2078.5615)(291.18173, 73199.28)(292.18512, 15519.551)(273.16956, 4620.005)(274.1636, 355.33002)(315.77267, 1141.064)(318.17905, 706.106)(296.36032, 33053.984)(297.08008, 7218.434)(297.15167, 545.305)
&beta;-primeverose	11445468	15355049	19724726	26128828	32307016	16799364	1	10146575	1	1	33768256	19009716	1	1	1	1	1	1	1	1	1	1	1	1	(313.1128, 350.56)(298.1084, 1262.23)(313.11392, 254.84999)(295.10364, 838574.6)(296.10663, 104530.98)(297.10757, 15431.536)(298.10995, 1382.0967)(340.1106, 268.6367)(317.08554, 642.8688)
(5Z,11Z,14Z)-icosa-5,11,14-trienoyl-CoA	528873	1	249814	269395	244887	350027	213576	263434	181766	159992	1	132942	1	1	1	1	1	1	1	1	1	1	1	1	(1051.3287, 548.16)(1033.327, 858.347)(1052.3353, 752.06604)(1053.3309, 409.3625)(1034.333, 3685.519)(1035.336, 2997.3362)(1036.3318, 1818.0515)(1074.9211, 401.199)(1075.9926, 394.98502)(1076.3308, 456.63)(1077.3268, 147.98)(1058.4205, 591.52106)(1060.4489, 679.5863)(1062.6625, 357.21667)(1063.3203, 206.905)
5-isobutylthioribose	946819	1	1	393991	471007	366571	864370	445931	546774	904133	417896	1088661	1	1	355073	1	352147	750634	361815	360118	813903	711304	631908	1036784	(223.79495, 11000.4795)(227.0924, 73568.695)(204.85904, 1651.4445)(224.50027, 3512.3599)(205.08922, 12492.591)(206.09082, 2379.1313)(245.14589, 12203.9795)(246.08495, 2394.7803)(247.07695, 742.52203)(228.18034, 135.55888)(230.7386, 632.45)(232.073, 1363.9)
5&alpha;-cholesta-7,24-dien-3&beta;-ol	1902420	1929528	1	802403	948381	1316464	954223	679058	1009532	720027	1	898170	1	1	1	1	1	1	1	1	1	1	1	1	(385.34674, 29682.396)(386.3502, 8515.064)(387.35562, 1570.7)(367.83896, 1740.4839)(368.34296, 336.62)(407.33133, 671.199)(408.3344, 358.63)(389.319, 521.11)
(9Z,15Z)-12,13-epoxy-octadeca-9,15-dienoate	8854817	6901042	9496022	12613437	9932833	7418965	8232099	8487760	7469896	1	8888393	8179081	13462092	1	1	9906701	1	10829012	16694455	1	1	13548690	10955034	1	(293.21176, 121208.64)(294.2151, 24908.357)(275.20166, 390187.6)(276.20474, 80406.6)(277.20908, 9400.891)(278.21158, 770.99896)(317.0776, 2269.0654)(318.9591, 35936.887)(319.8773, 30118.502)(320.2118, 12356.26)(299.4099, 2790.4358)(301.80243, 870.70593)(302.2067, 241.65)
phenylacetaldehyde	4212726	3773381	3221452	2973933	2741736	2410775	3525457	1508164	1	1048737	1	2382514	1	1	1	1	2057643	1	1420415	1071830	1882954	1895984	1822744	1610834	(125.07056, 693.8829)(102.0459, 127.69)(121.06527, 94063.42)(122.06843, 11255.5205)(103.05452, 11945.579)(104.05749, 422.2688)(148.0593, 211.46)
lipoyl-adenylate	170093	95848	1	133622	159571	144968	122957	175215	77889	1	92947	140790	1	1	1	1	1	1	1	1	1	1	1	1	(537.33264, 6928.6987)(538.9623, 5836.88)(539.0849, 7106.3877)(540.0924, 11034.163)(519.2711, 548.496)(520.40674, 606.13995)(535.3226, 2515.9412)(540.59753, 6967.3896)(541.0971, 2672.23)(521.4874, 3077.803)(522.2253, 2120.27)(522.58185, 2076.17)(557.0724, 4729.281)(543.7655, 980.355)(544.89777, 2086.5935)(545.0647, 1389.72)
4-dimethylaminophenylazobenzene	1	1	1192182	1815727	1	537912	1150688	1011988	307676	746738	1	1137497	298876	298933	1	289972	1	1	222180	1	1	1	1	109630	(226.28171, 21090.398)(227.80212, 1671.4634)(226.68266, 43321.64)(228.13954, 15345.898)(248.73209, 16468.375)(249.11354, 4337.676)(250.10832, 165.0475)
GDP-2,4-diacetamido-2,4,6-trideoxy-&alpha;-D-glucopyranose	187394	169355	133072	135912	204256	370110	288791	246034	1	228500	155238	162779	1	1	1	1	1	1	1	1	1	1	1	1	(669.3883, 1187.1818)(670.6959, 334.60858)(673.1303, 177.75)(651.1147, 6164.066)(652.124, 1892.1245)(671.53296, 538.42596)(672.13824, 193.07)(673.1357, 225.31667)(653.1266, 818.235)(654.1163, 282.24)(693.25446, 265.91998)(694.44354, 109.526665)(695.1087, 224.85)(674.5011, 399.30402)(675.44586, 252.93666)
13(S)-HPOTE	6018281	6272345	5718525	1	1	4988418	4792732	4362108	1	1	6605350	5527814	1	1	3082868	1	1	1	3265031	3528570	1	1	3759490	1	(309.2071, 80721.49)(310.20963, 17663.625)(311.20923, 436.57202)(291.19626, 129306.79)(292.1995, 26936.83)(293.199, 1147.88)(332.36145, 2150.155)(334.20172, 28421.125)(335.20285, 10196.845)(336.2088, 520.97)(314.40625, 1975.4032)
terbinafine	81525408	70001344	29054006	33618448	44581792	37348056	8140559	55865496	64614652	50588232	79177736	59270736	27557988	1	29582768	30145284	31933108	21854060	22716292	17550804	16426853	14512122	31681948	26402936	(293.2125, 1579903.0)(294.2159, 314157.53)(295.2206, 83384.46)(315.19458, 50448.19)(316.19864, 10313.333)
7-deoxyloganetate	1045250	1019286	1232357	1148160	1450204	997029	1174867	1271904	1	1408228	1264468	1449218	1	623183	1	450230	1	1	679600	731881	1	1	858603	746266	(197.08185, 44512.96)(198.08533, 5916.7354)(199.08745, 186.58499)(179.06927, 11354.991)(200.49512, 1334.102)(201.0955, 383.1)(182.98735, 4528.743)(185.0889, 799.6)(222.77637, 3853.7742)(223.74626, 2775.9631)(204.39949, 120.200005)
4-methylthiobutyldesulfoglucosinolate	3771681	4872394	3244891	3906064	4605282	2438878	4304459	2663420	1	1	3763708	3817892	1854835	2963684	1	2612002	3290063	3280250	2187420	3176734	2938134	3095287	2497587	2122254	(343.34412, 1127.79)(329.08188, 119.136665)(348.104, 123.97)(324.09406, 142076.31)(325.0978, 23909.219)(326.09366, 8700.037)(370.08237, 206.34167)
N-prenylagmatine	432803	304476	255866	1	689504	271147	435677	99426	46608	86440	341102	431058	253837	1	126517	210577	420387	1	372749	1	274682	159280	575210	112182	(200.202, 54358.664)(201.20512, 7383.5664)(202.20805, 239.023)(227.19914, 1875.36)
sphinganine	20060380	18481302	13620943	13791239	15383005	12834865	13788399	15233139	18124884	14735509	12552884	12892935	9082862	15561170	17468492	15394539	15632150	1	15833111	13511856	8486241	1	15459363	10869514	(284.29587, 700828.56)(285.29904, 136484.94)(286.30194, 14336.4375)(287.3048, 724.79)(327.29993, 4573.6084)(311.1121, 3995.5928)(312.29727, 933.17847)
4-nitrocatechol	1520190	1142694	1707500	1274057	2042068	1431717	1570918	1635960	1068132	1393456	1715615	1509819	160720	771516	297583	475094	261384	248886	272413	313436	308860	562665	355961	476982	(155.56934, 8352.368)(156.80423, 1695.9568)(157.5235, 1612.99)(140.24042, 1173.7566)(142.0231, 1723.4875)(159.61938, 247180.45)(160.41272, 48848.42)(138.73352, 2699.5505)(139.024, 235.13)(178.0097, 43044.61)(179.01132, 2627.7234)(180.0098, 478.5485)(161.08607, 2373.8076)(163.36342, 894.26135)(165.0117, 104.64)
(2R,3S)-2,7-dihydroxy-4'-methoxyisoflavanone	1189003	1149962	1219572	736839	1131649	1336917	1396169	1140993	2229143	1555807	1340436	1370456	1	1	1	1	1	1	1	1	1	1	1	1	(287.75522, 8611.016)(289.52026, 11992.6875)(290.09232, 3157.4001)(268.61917, 3353.8328)(272.0823, 721.43005)(289.47552, 11052.3125)(269.08084, 28193.178)(270.09195, 8113.0884)(309.07443, 6222.436)(310.0861, 255.37)(291.06107, 29360.19)(292.06372, 6717.564)
1,2-dii-O-/ioctylglycerol	1	1	961016	980370	1015278	1	1	817206	851961	1	770572	1	461604	1	1	441990	758324	619565	557667	565663	556742	1	609469	582817	(300.29013, 7437.2275)(301.2932, 1498.4801)(302.54895, 407.06)(320.39264, 269.14386)(302.3057, 1572.8082)(303.3064, 266.71)(339.289, 15784.478)(340.29034, 3219.2188)(341.292, 560.50287)(321.27722, 1658.2173)(322.27527, 627.85004)
arachidonate	425423	1	1	475134	543034	426696	321689	355956	462219	342252	1	1	1	229137	245245	1	605034	1	473152	1	376611	307236	589169	356719	(303.9477, 386.8979)(285.22192, 18783.129)(286.22534, 3894.263)(287.23535, 534.671)(306.17072, 713.1331)(308.25064, 1138.5625)(327.22784, 149.88602)(329.2272, 280.55)(309.21353, 385.69165)(311.2238, 148.69)
ATP&gamma;S	235986	1	20865	140543	53719	94948	21845	54044	92350	156821	17525	162716	1	1	1	1	1	1	1	1	1	1	1	1	(519.2718, 1611.451)(520.10834, 486.875)(521.9471, 933.43)(501.64352, 1971.9457)(502.9279, 952.7317)(502.9173, 299.67)(520.35095, 3683.7878)(520.9474, 927.44995)(504.93777, 2086.02)(505.94302, 223.91667)(507.60733, 1191.35)(543.1325, 1967.7789)(544.76935, 682.98505)(547.9358, 256.51)(524.6361, 929.37286)(526.929, 4556.1)
(iR/i)-norcoclaurine	502924	237352	367408	202039	361905	1	289162	252444	556587	1	1	221086	1	1	1	1	1	1	1	1	1	1	1	1	(275.58252, 3699.73)(257.7274, 743.172)(259.1315, 1066.2)(274.64316, 526.145)(275.64145, 534.6)(276.1456, 416.8)(257.96664, 1496.2949)(259.63623, 1130.4249)(297.87695, 571.515)(300.1271, 1102.06)(277.10727, 14882.464)(278.6151, 1195.715)
vomilenine	2336070	2843493	1	2675081	3199971	1	1885115	873562	2523252	1	1	1860702	1007706	830945	1	1	2007323	1877436	1	1039433	1898252	1	1	1430348	(351.54993, 6323.054)(352.16806, 3571.8435)(332.15265, 4083.5679)(354.68042, 6528.918)(356.18713, 3399.4575)(333.15717, 88299.375)(334.1655, 22991.98)(375.8941, 3355.7026)(377.34686, 5889.1826)(378.1691, 9504.49)(357.64633, 687.28625)(358.4866, 802.0166)(360.1544, 345.02)
uroporphyrinogen-III	256151	252221	201562	238811	282589	246571	197843	163069	225104	126233	156177	160337	120711	166858	171368	140150	1	250136	1	1	283726	264703	232001	255791	(830.22003, 937.01575)(831.16925, 1763.8259)(832.157, 440.48868)(832.8908, 156.89333)(810.19696, 2847.611)(811.2052, 974.64197)(812.2117, 2146.51)(813.2083, 4416.91)(814.2149, 1460.14)(852.1564, 1624.5372)(853.2012, 3772.4946)(854.20557, 1284.2175)(855.2665, 1120.9675)(856.26807, 3490.5825)(857.2159, 4863.3027)(834.1944, 2063.7776)(835.1907, 4289.368)(836.1944, 1418.0338)(837.24927, 399.96753)(83…
indole-3-butyrate	1	1	1	1	2107909	1	1816262	4010153	1391154	1	3594127	1	1	1	1	1	1	1	1	1	1	1	1	1	(202.08713, 6842.968)(203.08916, 821.01337)(184.27563, 2647.054)(189.0912, 6349.0)(225.0774, 14646.072)(226.0793, 2217.93)(207.06656, 53586.51)(208.06967, 7120.47)(209.06192, 1117.5024)
4&alpha;-hydroxymethyl-ergosta-7,24(24sup1/sup)-dien-3&beta;-ol	28617196	1	19127422	20495388	16180046	12027387	18760328	24753160	1	15626697	16804560	15735945	1	24402864	35881952	37786228	29710434	16308833	1	1	1	13277672	17837172	22398668	(428.36273, 280.06924)(410.45157, 3145.689)(412.3662, 11542.62)(429.37326, 267851.66)(430.37704, 92784.87)(431.3823, 25053.41)(411.36304, 59448.574)(412.36618, 20363.744)(413.3701, 4558.58)(451.3578, 192705.7)(452.36087, 67751.58)(435.47452, 941.78876)
thiamin	663117	1	1011398	1	1134304	1	805196	389815	722359	1	594875	1	796357	610442	1	1	2029606	1820312	1802193	1	2699550	2593025	1	1	(265.11078, 17031.867)(266.1116, 5190.543)(267.1075, 3643.0)(248.76762, 3540.3093)(248.70401, 1025.334)(266.20297, 9698.067)(268.1182, 9907.51)(249.83775, 7218.6377)(251.1075, 3680.7031)(253.11014, 4411.435)(290.17868, 71198.805)(291.30023, 19283.404)(291.96213, 25061.562)(293.1078, 37.54)(271.5085, 18970.018)(273.66202, 18982.432)(274.0916, 19411.99)
(S)-norreticuline	1925471	2173180	1478520	1253896	1	2565939	1172214	824011	1026424	1	1319922	1110960	1	1	1	1	1	1	1	1	1	1	1	1	(316.15668, 7067.2334)(298.14496, 70852.64)(299.14697, 19070.506)(300.1395, 3153.74)(320.16812, 20826.254)(302.49518, 67018.87)(303.49625, 62114.03)(304.1667, 107700.95)(341.24976, 4754.301)(343.4885, 5825.19)(343.656, 2913.725)(325.54785, 2943.609)(326.14966, 4661.4077)
AMP	152636	170425	216377	299892	299679	175322	243665	281739	136731	1	1	278408	1	1	1	1	1	1	1	1	1	1	1	1	(346.05557, 5407.799)(347.05695, 253.97498)(348.0486, 66.25)(333.0515, 75.56)(368.0404, 63.659996)(353.0379, 140.23)
3-methylthiopropyl-glucosinolate	306506	180475	233277	91197	22433	177136	74773	124228	99593	1	150758	111984	1	1	1	1	1	1	1	1	1	1	1	1	(406.12137, 2239.6772)(407.53992, 1069.475)(409.0272, 1349.78)(389.92468, 1935.4227)(392.31256, 12438.428)(393.34692, 4886.936)(394.01266, 6653.1914)(408.3722, 372.25)(431.41357, 3617.6821)(431.61475, 628.614)(412.7375, 1477.6991)(414.40704, 2098.808)(414.60635, 2322.1519)(415.25574, 5373.39)(416.00867, 754.27997)
L-galactono-1,4-lactone	4352224	3387212	1959718	1938070	5321945	3781338	2031884	2183475	6863147	4444461	2243778	2028983	48487304	28479950	48721192	14529825	32997040	47267332	30610492	49938668	56271320	48774152	37615160	57114788	(179.21777, 1349.5192)(180.93669, 719.7299)(181.69258, 919.7963)(160.03673, 812244.44)(161.03873, 57462.215)(162.0369, 1223.3561)(180.658, 1157.374)(162.05003, 45806.547)(201.07814, 11571.973)(202.03033, 303.66)(185.03365, 54377.383)
a glucosyloxyanthraquinone	567521	644407	1	1	1	1	700599	690214	694275	603189	681254	1	489837	534415	1	522403	648622	622055	563131	1	642760	622042	631498	1	(386.10318, 4428.7363)(368.08798, 4240.3)(369.08453, 608.0063)(370.07904, 52.28)(387.10706, 5166.0156)(388.11145, 1456.9395)(370.1617, 876.3999)(371.0998, 8758.675)(410.09775, 6663.7993)(393.41882, 203.95)(394.99954, 400.6291)(395.80463, 500.10284)(396.09094, 204.64499)
cyanidin 3-iO/i-sophoroside	85497368	110370248	65831132	68744000	123580344	80605600	60872748	49058624	79243336	46556824	1	52161760	37910800	50963056	32121396	43583348	40391700	27906382	1	58586800	1	1	1	61601976	(610.91077, 893852.6)(612.1657, 342587.62)(613.1673, 89823.81)(614.1702, 16325.7)(616.1729, 217.76)(594.40155, 265.0009)(597.1626, 128.35)(611.1621, 1819174.9)(612.16547, 559201.56)(613.1675, 138464.6)(614.1703, 25381.016)(615.1752, 4606.3096)(597.417, 284.815)(633.14404, 474245.94)(634.1467, 153552.66)(635.1492, 39304.85)(619.1485, 24825.328)(620.1522, 7597.629)(621.1548, 1363.6017)
AMP group	152636	170425	216377	299892	299679	175322	243665	281739	136731	1	1	278408	1	1	1	1	1	1	1	1	1	1	1	1	(346.05557, 5407.799)(347.05695, 253.97498)(348.0486, 66.25)(333.0515, 75.56)(368.0404, 63.659996)(353.0379, 140.23)
9-methylthiononanaldoxime	1	373459	1	1	380711	1	1	200595	296289	376374	1	1	156444	157567	1	1	1	1	147546	174979	1	153831	1	209436	(206.13573, 5666.728)(206.93326, 6081.8076)(207.1373, 431.53)(189.12378, 62495.336)(190.12584, 6795.4106)(204.14188, 9329.531)(205.137, 3254.5)(187.9459, 3452.429)(227.1223, 614.385)(209.02153, 6157.5903)
mycaminose	11154988	3886681	3048343	3355867	24442456	4470235	19372416	1637376	2478673	1602526	4471331	1419765	9915315	9165135	6500278	9093866	1	12402759	10038139	9111262	10427581	10152748	1	1	(192.12183, 29940.049)(193.1299, 3924.508)(194.13788, 283.32114)(174.11305, 53076.53)(175.11949, 189859.23)(176.12302, 16404.967)(177.12411, 2002.168)(217.57182, 4983.412)(217.1159, 366.22)(198.15231, 8371.669)(198.1106, 259.9)
citrate	542311	684529	1	1	454034	380021	728281	483361	421368	272483	481925	352651	1	219533	264524	1	859219	442182	892218	696024	700863	580816	357568	624315	(192.72607, 475.11148)(172.49538, 805.06665)(190.01288, 11306.549)(191.01361, 830.39404)(192.01218, 875.71423)(175.90567, 388839.3)(176.91393, 149065.6)(177.0138, 74919.6)(212.56552, 191.98143)(214.9986, 536.16)(193.98174, 15818.671)(194.98895, 197.14)
24-iepi/i-campesterol	3427139	3405839	4713498	4613380	3521513	2892685	2972256	3996371	3421821	2405535	2984352	3282116	3795643	1492937	3385971	3972264	3758078	1420736	3157706	3655476	552786	1616889	2284684	2727752	(401.15286, 967.34314)(403.5774, 1821.7961)(401.3744, 610.8467)(402.375, 114.48)(383.36755, 96337.24)(384.3707, 32199.26)(385.37378, 5036.387)(386.3725, 185.19699)(423.36075, 6592.4614)(407.3544, 999.13)(410.3623, 237.02)
maltohexaose	1	265256	468940	453706	2997921	3070724	2110526	2148505	360031	2007300	315020	1	121587	2367702	176179	2030663	1	2473337	2244022	2518752	2625160	97329	141348	2096915	(992.3196, 20590.719)(993.3207, 1941.825)(979.3465, 69.96)(1015.2319, 7481.1323)(1016.0241, 4231.452)(1018.76447, 10563.141)(995.3592, 5620.7847)(996.41455, 3305.968)(997.4098, 3064.5862)(998.5563, 910.58)(1000.3129, 1622.16)(1001.3123, 6229.22)
quinine	2613847	11876032	7530621	8365243	1	8247522	5048452	6089864	6243715	1	7365929	8301634	118930768	121596624	149172144	116094528	197733632	184429328	135718544	148298656	156518016	153441472	132569240	181874784	(326.02917, 18400.791)(327.2, 12467.763)(330.2068, 26961.502)(307.1791, 4706069.5)(308.18143, 1576817.0)(309.18356, 225117.38)(310.17993, 14464.035)(326.41287, 149452.16)(327.20065, 46395.367)(309.8612, 27409.06)(311.9687, 26010.879)(312.5327, 5931.5503)(313.2023, 331.49)(349.27826, 4334.476)(350.79944, 18874.18)(351.55026, 64725.39)(352.7921, 9777.236)(331.4476, 1235.9023)(333.84726, 3740.7996)(…
2-phenylacetamide	1383726	1422639	1	902636	1449398	1	1	617527	1	1	1	1	1	1	1	1	1	1	1	1	1	1	1	1	(117.05623, 1360.744)(118.06588, 13301.906)(119.06887, 496.49)(158.05618, 593.252)(140.04744, 23570.895)(141.05106, 1919.9299)(142.05205, 134.315)
3-hydroxybenzaldehyde	1676804	1760574	1	2574959	3588636	1339310	1773665	1204026	910085	355084	2190331	1399835	1	1	1	1	1	1	1	1	1	1	1	1	(124.04029, 454558.0)(125.04306, 37157.785)(106.02995, 360.62)(123.04516, 98192.875)(146.27802, 1615.6625)(129.02174, 7615.1406)
quercetin-3-glucoside	151847	88632	113431	177757	100542	97651	72390	194950	53835	68104	1	246480	1	1	1	1	1	1	1	1	1	1	1	1	(466.6524, 3946.5947)(467.69922, 5729.298)(469.1031, 3805.5498)(447.08527, 9140.32)(446.08795, 7810.915)(468.10272, 12904.73)(469.10382, 4170.12)(470.1089, 3062.185)(446.75568, 7996.3984)(450.0975, 264.62)(489.35388, 3783.8455)(491.8017, 3522.8645)(492.0863, 2700.35)(473.0816, 311.49)
a porphyrin	1126399	1087498	703274	371966	813091	1369726	695272	304583	869153	473793	898198	398994	244910	433710	308931	1	1	1	177977	302761	599328	655418	1	1	(312.12573, 18097.684)(313.12766, 5738.7354)(311.12756, 42204.78)(312.13074, 11982.273)(313.13068, 968.51624)(334.42972, 2284.7131)(335.89847, 1682.9207)(337.45886, 1611.0623)(338.1263, 1197.5867)
(iS/i)-(+)-allantoin	137390	1	130808	98777	1	137818	103978	106817	147420	110879	123391	93415	1	1	1	1	1	1	1	1	1	1	1	1	(161.38274, 406.47668)(159.85252, 6990.053)(141.03954, 4335.421)(142.04306, 371.89398)(182.83813, 3398.4858)(186.04294, 10895.66)
3-dehydroquinate	81285	1	1	1	1	1	1	248352	233605	214941	245750	1	1	1	1	1	1	1	1	1	1	1	1	1	(189.23819, 16751.688)(190.24799, 2486.9539)(191.71477, 763.3134)(175.03986, 4089.4578)(176.04114, 143.24666)
cyanidin 3-iO/i-glucoside-7-iO/i-(6-iO/i-(4-iO/i-(6-iO/i-(p-hydroxybenzoyl)-glucosyl)-oxybenzoyl)-glucoside)	125518	138335	1	21532	107651	163369	1	200300	276618	1	174776	1	1	1	1	1	164103	159741	120148	215140	141492	1	1	1	(1013.9197, 4924.8213)(1015.25745, 1611.582)(995.7369, 281.0575)(1013.267, 118.83)(1002.2771, 120.2)(1036.2361, 143.51)(1018.231, 7298.13)(1019.23096, 5363.3687)(1020.2288, 2009.0214)(1021.23065, 973.93164)(1022.98364, 502.455)
hexahomomethionine	1	2640207	3598710	1	4561783	1	3515878	1236054	1	1422793	3912227	1	1	1	1	1	1	1	1	1	1	1	1	1	(235.85948, 3498.3884)(237.81258, 4366.72)(238.1477, 4562.18)(219.13452, 30303.691)(220.13484, 1349.6333)(234.35208, 445.692)(216.1425, 57058.418)(217.14369, 1911.38)(259.73242, 7513.814)(260.6343, 13231.365)(261.1379, 16019.26)(238.72363, 3580.0618)
9H-purine-2,6,8-triol	162963	194142	356948	289382	242508	193771	226659	268511	218739	304905	266819	233687	1	1	1	1	1	1	1	1	1	1	1	1	(152.35432, 6735.4155)(153.90166, 20698.379)(154.69444, 6031.3335)(169.035, 6659.732)(155.0327, 1074.66)(191.68562, 305.36334)(192.01175, 798.395)(175.42754, 354673.34)(176.83234, 147072.48)(177.0149, 53400.836)
P1-uridyl-P2-methyl diphosphate	172378	217595	214779	181327	171846	134525	181134	208724	99538	151607	236655	212347	1	1	1	1	1	1	1	1	1	1	1	1	(416.25006, 1598.6462)(419.0136, 1198.89)(397.99316, 4088.348)(418.61484, 1013.613)(421.0143, 2129.4702)(399.16403, 14756.901)(400.00223, 3347.0085)(401.01007, 313.4225)(440.8725, 1791.9163)(440.0049, 292.63998)(424.23593, 261.665)
(iR/i)-4'-phosphopantothenate	746126	303843	767153	1	748894	569659	592258	563130	1	390217	288581	466699	168346	230230	1	311847	213650	109346	1	266337	169354	97698	263902	317388	(298.41113, 5715.182)(297.67795, 1579.6699)(301.0624, 11654.45)(279.24835, 3407.8523)(282.30142, 110531.18)(283.05197, 18172.67)(298.06488, 5674.3774)(300.06784, 3298.64)(279.0522, 43668.492)(280.05548, 6846.7295)(281.0514, 4757.8896)(302.70584, 12163.561)(302.0385, 2888.0469)
iN/iSUP1/SUP-acetylspermidine	2447390	2107429	2434681	1830610	2658094	2930199	2048768	1733476	2458657	2873599	2485362	2668538	1563396	1405439	909514	1009227	1207024	1143806	1851820	1987179	2395659	2489582	2484996	2308582	(212.17336, 82416.46)(213.1756, 8134.849)(214.17834, 426.7011)(194.16289, 22645.69)(195.16563, 2018.5292)(196.17856, 132.29501)
paspalicine	544993	480155	404155	1	537238	323526	1	290659	1	366701	505352	488659	226334	200138	1	1	1	283496	305128	262177	329102	292366	1	335216	(419.3039, 7284.5703)(421.24307, 15819.681)(422.24783, 16701.541)(422.2485, 15812.15)(423.2531, 10925.16)(399.21786, 12387.329)(400.22284, 4020.7078)(401.22754, 746.58496)(418.99316, 7436.6255)(420.99866, 21152.482)(423.2553, 6331.23)(401.2353, 839.25)(441.35602, 5770.351)(443.22394, 7025.84)(423.09122, 3414.5056)(425.46973, 5532.63)(426.2241, 2605.15)
hemigossypol-6-methyl ether	1	1	1	1	1	578960	730878	304290	1	1	1	1	1	1	1	1	819053	346954	679770	1	1	1	1	1	(275.32507, 1161.756)(276.7282, 791.65)(257.7794, 3980.405)(261.1265, 7152.21)(277.13586, 3795.1934)(260.12796, 2308.586)(261.12833, 5384.876)(262.1315, 213.82)(297.10812, 13754.595)(298.11005, 2006.6484)(299.11664, 82.43)(280.09998, 3366.5266)(281.8572, 264.99)
8-methylthiooctylhydroximoyl-glutathione	4474038	1051582	1211497	1266959	1080416	1066208	1224793	3873585	4359683	1	1158188	1	3933951	4459825	3522224	1	3378347	3217597	2972388	4086324	3679363	3958130	2443770	5858170	(493.51108, 1184.2833)(494.1831, 206.52)(475.88382, 484.27856)(479.1608, 1513.95)(495.45026, 15445.565)(497.36972, 7602.075)(476.29517, 116033.195)(477.315, 30523.691)(478.18555, 7821.897)(479.1888, 917.526)(516.5684, 3608.6553)(499.8219, 1077.4384)
indole-3-acetonitrile-&gamma;-glutamylcysteine conjugate	1175207	1548063	1806754	1	1801410	1879188	1833514	1879043	1889221	1	1884137	1827307	1597867	1745833	1	1	1630008	1	1	1848630	1	1758742	4424308	1992326	(403.10577, 45931.24)(404.11304, 7818.73)(385.09406, 25033.025)(386.1023, 5230.0273)(430.0947, 133.02)
pseudouridine	320712	436155	663479	1393038	395957	110193	564957	1754936	169036	1527670	669998	858993	1	681463	1	1869821	914413	773894	1	615537	387161	155822	603872	1173702	(245.06918, 2439.4082)(226.3472, 5155.7217)(247.08194, 36622.535)(248.08508, 4829.875)(228.54744, 73225.43)(229.70526, 48348.754)(230.07483, 12772.533)(270.06796, 3129.5376)(249.4777, 43637.383)(250.11064, 7392.971)(251.04654, 3811.429)(252.0491, 186.785)
1-16:0-2-18:1-phosphatidylcholine	37356680	35163620	52211056	39372160	16825610	28528816	19760452	27296300	47659904	20145504	35796484	14960013	74459712	35535192	43296728	56220720	77252696	21221380	74438896	56570132	21559502	19842144	56354496	15691343	(759.5732, 110171.85)(743.06976, 745.12994)(744.5763, 3095.044)(745.5782, 5686.867)(746.5926, 9630.54)(760.58594, 627097.2)(761.58936, 281609.4)(762.59247, 78798.87)(763.5976, 25233.408)(743.89044, 2879.1765)(745.69446, 12026.222)(746.52625, 10321.326)(748.26654, 22771.99)(782.56805, 33958.26)(783.5712, 16158.423)(770.5647, 4133.975)
salicyl-6-hydroxy-2-cyclohexene-on-oyl	1	373230	453022	1	508037	1	1	329021	1	419778	559496	634223	212029	214480	197835	240966	313748	1	349770	325223	294853	293567	469322	1	(266.25934, 858.70996)(245.3646, 274.19427)(247.75072, 149.34999)(263.09204, 9784.289)(264.09634, 1272.37)(265.0864, 89.565)(245.36696, 464.54428)(287.0822, 374.04)(268.70383, 950.1209)(269.065, 210.62)
(2-aminoethyl)phosphonate	1	1	1	321567	362450	340166	299489	286107	1	586593	1	397938	1	1	1	1	1	1	1	1	1	1	1	1	(125.02358, 5207.0596)(126.0277, 57.685)(111.021, 42.14)(129.03798, 4662.3813)
pseudoephedrine	1612955	2706304	2321287	1847785	1944326	2361719	1	235782	1951643	1444847	1615675	1	246592	270313	307652	1054146	1081592	583835	393283	415561	409157	661426	271067	366649	(169.12628, 4734.3687)(151.31595, 5591.918)(166.1227, 6351.4336)(167.12416, 739.0492)(148.4328, 62576.74)(149.8014, 7637.994)(150.11192, 4992.2007)(189.85727, 4869.7246)(190.108, 5320.97)(173.48788, 21294.002)(175.10925, 26120.469)
olivetolate	2561926	1984917	1	1	1758229	1858688	1624407	1735967	1725204	1683084	1723290	1	1	1	1	1	1	1	1	1	1	1	1	1	(223.09766, 5539.0767)(224.10129, 697.2488)(205.08669, 52942.08)(206.08994, 7755.8335)(207.09613, 511.84668)(250.0937, 1209.8)
butyl acetate	1	1188938	1	1249927	1	1	1	934010	1	1483695	1	1229309	1	713354	586005	1	1	1	819574	1	848247	840422	1	1221421	(118.086815, 63017.695)(117.09109, 19670.209)(139.80356, 9361.699)(125.07236, 3479.21)
imeso/i-diaminopimeloyl-alanine	932865	1	748957	857822	799194	1	778829	400974	500297	530998	897131	1	1	1	1	1	1	1	1	1	1	1	1	1	(264.25012, 1871.5577)(247.13065, 3645.3213)(248.13243, 205.54146)(286.92706, 271.094)(287.1325, 147.83)(266.11133, 33973.688)(267.11307, 5358.35)(268.11472, 538.73663)
EDTA	1	406895	1	270563	189399	292841	217916	266854	464113	651010	1	331767	184566	206342	241232	1	1	1	1	1	1	1	1	1	(289.06815, 9915.254)(290.0702, 545.2444)(272.87994, 727.7618)(274.2639, 6616.632)(275.566, 3580.8)(293.08276, 6317.2954)(275.07248, 7399.0767)(314.73083, 3911.3467)(316.0648, 8560.969)(317.07037, 16262.987)(295.24878, 3708.0242)(295.05252, 253.32666)
miconazole	251575	1	407893	414672	109389	181330	221842	118282	57973	94149	107993	370142	198857	149374	148685	233174	120260	161440	71564	28938	84863	112843	87911	133429	(420.31442, 1497.02)(418.9834, 169.52)(398.3074, 4213.3013)(401.42294, 2350.3264)(403.71475, 3286.6174)(404.63208, 3510.1465)(405.4704, 3843.125)(416.32828, 4312.693)(418.14972, 2303.0068)(420.65256, 2060.6565)(419.9889, 281.74)(398.93298, 2185.8455)(402.2299, 2255.8945)(405.19263, 5330.44)(406.34198, 1788.129)(407.57993, 3471.8918)(407.6486, 3484.3835)(408.64902, 3419.4734)(408.9788, 5987.36)(44…
oxindole-3-acetyl-aspartate-N-beta-glucosyl-beta-1,4-glucose	50768616	67423232	38436792	41142392	1	47869896	35345468	26520064	1	23855480	26256566	25665528	16328477	28861352	14867401	22995864	175809	130447	146779	148557	19866900	153919	124064	89234	(629.182, 420.88004)(629.2039, 431.08)(611.162, 1687631.1)(612.1654, 507896.4)(613.1674, 127636.13)(614.1703, 23236.773)(615.177, 4090.0789)(616.1773, 379.98624)(634.53094, 255.72998)(611.1744, 5658.543)(612.1773, 1480.05)(613.174, 202.31665)(655.1281, 15283.109)(655.1686, 94915.875)(656.1717, 29014.072)(657.17444, 7506.06)(636.061, 51839.336)(636.9577, 156269.64)(637.9607, 48130.062)(639.1641, 1…
dCMP	1521686	861097	1698010	1420613	801597	1023589	1494992	1338731	1402281	1525914	1650382	1564650	1	1	1	1	1	1	1	1	1	1	1	1	(307.96454, 5375.932)(308.9403, 16423.828)(287.0264, 902.8133)(306.05023, 5638.3438)(288.0393, 23362.127)(289.0361, 2778.461)(290.03253, 137.22)(328.36526, 2066.2026)(332.0356, 180.71)(310.0187, 24338.885)(311.02078, 5575.715)
a 1-acyl-sn-glycero-3-phosphoethanolamine (n-C16:1)	1737853	1817540	1483631	1	1	1	1	879389	1294867	1142394	1	1	1	1	1	1	1	1	1	1	1	1	1	1	(451.26602, 6045.4985)(452.27225, 2857.0183)(453.2785, 538.38)(433.2594, 41352.1)(434.26236, 12579.965)(475.0929, 1231.2816)
14&beta;H-scalarane-17&alpha;-19-diol	146309	1	1	1	1	1	1	113618	1	99808	1	158298	75235	54687	1	1	111672	90800	120824	103432	93018	1	168862	124816	(378.3493, 143.69)(399.32336, 4797.1377)(400.3252, 1407.1351)(401.3385, 165.53334)(381.3143, 1823.0787)(382.31543, 744.7625)(383.30908, 243.82501)
ethyl-(2R)-methyl-(3S)-hydroxybutanoate	1	95299	1	433614	97877	1	1	628314	206829	1489670	1	190378	129119	148009	126525	1	333053	181151	68301	148554	176741	278843	1	87630	(146.09561, 66854.7)(130.08723, 332926.88)(131.09003, 25666.682)(173.09526, 14104.794)(155.08261, 12604.256)
a hexosamine	1	2513857	3457439	2810509	3265379	449526	2159227	2646980	1855024	2182098	391559	2461986	668843	1107216	891194	3681198	3140188	1085777	2959289	1109406	1	2558011	1	4133256	(179.07993, 1633.6879)(163.97462, 47121.21)(164.99263, 4702.5864)(180.08699, 45398.78)(181.0908, 7043.197)(182.08781, 4102.731)(162.07626, 9650.614)(205.1528, 2435.2837)(186.52586, 2987.095)(186.05913, 488.2667)
4-hydroxylamino-2,6-dinitrotoluene-O-glucoside	155446	117060	136810	1163476	54470	89061	176145	1335363	813561	972473	124989	718812	1	1	1	1	1	1	1	1	1	1	1	1	(375.09103, 4193.8677)(376.09558, 466.27332)(357.88232, 985.14404)(376.4357, 14549.351)(377.43576, 5179.4067)(380.1124, 274.07)(359.09048, 1426.2133)(398.6817, 1093.402)(402.0884, 880.08)(382.57812, 48902.5)(384.083, 8278.328)(385.08316, 2481.8)
3-methylthiopropyl-desulfoglucosinolate	353369	312900	305752	362247	300771	277531	140283	176712	298276	268067	178935	185369	176123	187073	1	1	119318	156852	1	1	151441	142702	1	143634	(327.0786, 12949.456)(328.08243, 2583.7468)(329.0835, 336.00385)(309.89005, 192.44635)(311.07, 234.44)(310.0737, 151.82)(355.07285, 244.85333)
chalcone 2'-iO/i-glucoside	2048004	1737372	996668	1037109	957906	1484412	2007682	1382726	2526496	1005199	1551268	1038630	2742535	2554564	987589	1600986	2225878	2658620	1589443	1802029	2235332	3394880	475283	1087019	(434.11536, 5563.0947)(416.2726, 1923.1968)(435.1267, 83136.09)(436.13065, 16859.33)(437.13306, 4289.0137)(438.13354, 387.48)(419.75818, 1525.9625)(421.26596, 3560.269)(421.93594, 2378.1958)(457.2769, 1686.7516)(458.11484, 466.46686)(441.60406, 437.615)
vitexin 2''-iO/i-&beta;-L-rhamnoside	231981	218924	184835	228164	1	86290	199138	56795	602167	167242	320089	1	1	1	1	131429	448053	326822	268962	243914	358714	363375	464582	1	(577.5117, 770.92175)(579.15546, 1551.9366)(580.15875, 48.14)(559.87067, 2680.504)(561.14856, 3637.956)(562.69904, 283.50363)(564.3556, 99.086006)(564.1641, 219.23)(565.1554, 128.73)(578.15814, 1862.2451)(579.1546, 857.84)(560.1474, 3253.938)(603.15894, 686.4556)(604.15454, 1543.3184)(605.01953, 1953.2794)(605.65466, 1685.6825)(585.09204, 956.5434)(586.1451, 1764.0474)(587.0202, 1533.307)(587.148…
estrone	110076472	110249536	16057629	11344697	107148456	50655452	24354776	20511096	83067432	19426038	1	62524744	15975615	51073512	40043984	18917820	14681359	16805486	20138936	15737135	123438240	31322968	99219168	11630712	(272.75662, 4558.5283)(274.1735, 4404.83)(254.20398, 5257.8594)(255.37488, 4288.5566)(255.91307, 11974.508)(256.76642, 3210.8738)(257.1666, 409.95)(273.17685, 6110.22)(274.17972, 1148.0267)(256.6235, 2489.282)(257.1676, 5106.8975)(258.17136, 2506.0552)(293.1507, 1825160.4)(294.154, 321206.47)(295.15732, 80438.195)(296.15668, 7489.66)(276.92773, 10999.523)(276.47086, 792.6133)(278.1491, 1430.25)(2…
coumarinate	1	1	1	1	1	1	1	643802	1	962438	586875	975256	1359417	1714997	1	1	1373454	1400269	1214992	1	1	1	1	1	(163.03987, 34373.164)(164.04297, 3327.719)(165.05232, 140.9675)(145.02922, 24588.97)(146.03294, 2202.3726)(148.04085, 9661.436)(189.03793, 913.2825)
(R)-3-amino-2-methylpropanoate	3198113	328461	986283	389105	2073130	251504	826507	4648926	2705237	3024143	2036011	673544	413436	260026	51600	409454	139327	488366	226033	141450	411152	320056	451199	323243	(106.93718, 2375.1548)(104.07093, 68395.234)(105.073586, 3857.2732)(106.07707, 137.26599)(126.053665, 4417.934)(111.96411, 224196.12)(112.99469, 30478.285)(113.0532, 11597.09)
cetyltrimethylammonium	2071745	1786676	1510999	1958039	1577053	2029748	1363101	1358752	1870306	1504554	1755862	1653247	1411880	2095642	1583170	1959700	1679585	2205337	1592688	1596177	1834524	2303279	1524970	1571762	(284.33197, 61063.312)(285.33536, 13688.277)(286.33838, 1057.813)
isovitexin 2''-O-rhamnoside	231981	218924	184835	228164	1	86290	199138	56795	602167	167242	320089	1	1	1	1	131429	448053	326822	268962	243914	358714	363375	464582	1	(577.5117, 770.92175)(579.15546, 1551.9366)(580.15875, 48.14)(559.87067, 2680.504)(561.14856, 3637.956)(562.69904, 283.50363)(564.3556, 99.086006)(564.1641, 219.23)(565.1554, 128.73)(578.15814, 1862.2451)(579.1546, 857.84)(560.1474, 3253.938)(603.15894, 686.4556)(604.15454, 1543.3184)(605.01953, 1953.2794)(605.65466, 1685.6825)(585.09204, 956.5434)(586.1451, 1764.0474)(587.0202, 1533.307)(587.148…
cycloheptadienyl	1	2144854	2362118	1	1	2283269	2409044	2164411	1	2213569	2561732	2649714	6225310	1382487	4130435	4096493	3213936	1	8202832	9876279	6837529	9906496	7695582	1	(225.05827, 23238.129)(226.06085, 4036.9175)(207.0472, 2243.6318)(208.0491, 50.14)(223.06122, 90344.445)(224.06343, 16430.727)(205.05031, 9848.532)(206.05322, 1210.7655)(249.13612, 12365.224)(250.05444, 1355.4722)(228.03334, 1304.1833)
(3R, 7S)-12-hydroxy-jasmonoyl-L-isoleucine	61867108	52634624	28028656	66664880	69358224	54245756	27261364	52481776	61564228	65670220	26756616	61442800	58268456	61898660	1	60397320	74597424	75040688	78800624	78471336	68030728	58772840	76680320	60837524	(341.04782, 5187.9814)(342.70862, 731.75)(320.54324, 7667.426)(340.4782, 12717.652)(341.21323, 4031.124)(321.194, 2727641.0)(322.19662, 546468.44)(323.1987, 72486.81)(324.19293, 5676.99)(362.2322, 7056.661)(363.80792, 10294.621)(364.82278, 22489.982)(365.8255, 14755.894)(366.20084, 6486.4595)(343.48105, 18144.68)(344.70346, 5232.0645)(346.81085, 2778.5051)(348.1929, 2944.76)
imidazole acetol-phosphate	3783117	4058308	3284855	3112177	2911145	2926447	4075579	3452392	599363	1072730	3482353	2302292	1	1	1	1	1	1	1	1	1	1	1	1	(221.51813, 6363.5215)(202.25372, 12523.332)(203.6324, 10548.696)(204.00946, 4752.653)(222.2222, 12919.193)(203.61093, 2258.858)(205.0176, 306.37)(243.00348, 731.69995)(222.9889, 115939.625)(223.9897, 27588.18)
4&alpha;-formyl-5&alpha;-cholesta-8,24-dien-3&beta;-ol	3437042	2477688	3328308	1	5674321	3971279	3178146	1449607	1205677	2172641	4873731	1	149695	1	1	1	1	140320	111962	152865	1	1	1	1	(414.33527, 37782.137)(415.33804, 10627.421)(400.33923, 1143.22)(416.35278, 220872.22)(418.27975, 12769.642)(418.91214, 2639.7214)(396.32996, 9585.1)(397.33453, 2379.1375)(398.3393, 322.345)(437.1882, 74110.15)(437.33163, 28646.318)(438.337, 9175.138)(439.45255, 2195.3176)(440.3396, 883.278)(417.88712, 8970.905)(420.31747, 608.1525)(423.32983, 1402.9475)
3-(5,6-dihydroxycyclohexa-1,3-dien-1-yl)propanoate	7161522	7745306	8303756	9816492	12135728	1	8482374	7336118	5974886	5947088	8653024	1	2442975	2992945	2162482	1	4129491	3987654	3731017	4336127	1	2486303	4639608	3013003	(183.2334, 60149.418)(184.07042, 10598.178)(185.06328, 377.57)(165.05539, 104431.06)(166.05818, 10540.221)(167.05411, 217.2775)(184.43822, 15406.8125)(185.7376, 7307.25)(168.0659, 38753.797)(171.0738, 2915.53)(209.11377, 26782.895)(210.36699, 5819.232)(211.06764, 3368.7747)(189.87317, 5550.5786)(191.0527, 2623.1301)
ricinoleate	3917185	4814360	3392125	3840800	2851680	1	3642919	2590397	3246087	2833644	6425660	3676652	3007027	1	1	1911882	5263121	4785177	5841894	4607987	3995125	4954201	4857283	3796526	(297.24283, 52523.547)(298.2464, 9989.951)(299.24802, 1385.614)(279.23285, 139187.12)(280.236, 29737.283)(281.24048, 4212.038)(282.2426, 147.14)(321.0911, 5431.2695)(322.87698, 24496.18)(324.24637, 7508.9634)(302.21985, 3582.409)
ip/i-nitrophenyl-chitobiose	300575	302027	297905	366679	364000	1	285314	199676	1	259080	246383	160017	1	1	1	1	1	1	1	1	1	1	1	1	(545.18567, 4302.716)(546.1897, 2337.528)(547.1837, 637.38745)(527.7327, 2034.6655)(528.8037, 789.75995)(546.1915, 3244.668)(547.1859, 1280.426)(529.85767, 1592.5865)(569.6837, 1331.6501)(571.5831, 883.599)(572.30835, 738.0425)(572.3849, 138.02)(573.51935, 453.09668)(574.1904, 253.95)(550.60913, 1816.8156)(551.17267, 405.76572)(552.17114, 155.365)
a 17-&alpha;-hydroxysteroid	3055859	2800187	3066816	1	1	3236833	3355025	2102636	1	1768709	2373165	3057638	621846	662746	555646	1	1	1	1	1	1374835	1	1619853	1	(275.23444, 727.62897)(278.2449, 464.85)(293.24786, 70720.1)(294.25143, 15001.016)(295.26184, 412.7322)(315.23062, 7352.626)(316.23163, 1314.5978)(297.22183, 23788.936)(298.22485, 6005.761)
iN/i-acetylneuraminate	694537	572346	833454	1035208	979230	822240	1048861	736012	715419	777445	591502	622039	1563916	1749729	957800	1922412	557956	1860326	1993224	2005382	771755	1	1232101	1550403	(309.2346, 7525.99)(290.0875, 19574.266)(291.09402, 3141.873)(292.09213, 269.65115)(311.89767, 1158220.1)(313.11508, 169433.28)(314.11685, 30791.133)(333.0403, 1432.5592)(333.42664, 1405.8285)(316.9426, 2464.5037)(317.71384, 2273.37)(318.0896, 290.87)
leukotriene-C4	1	1	1	1	27703012	63255568	1	40813880	1	1	1	1	1387985	1536077	1792001	1	1	1	1	1	1	1	1	1	(606.28046, 35208.98)(625.30396, 58818.125)(626.3012, 129408.57)(627.3039, 31997.791)(628.2985, 26320.283)(629.29913, 42520.17)(630.2952, 63568.746)(607.29156, 388127.25)(608.2946, 162269.08)(609.2847, 65110.23)(610.6175, 13358.692)(611.9566, 1847.0332)(612.2865, 490.69)(652.2843, 79.205)(629.27405, 85.42)
4-amino-4-deoxychorismate	260580	519015	1	347290	894366	575472	319641	294115	378138	256461	224035	1	1	1	1	1	1	1	1	1	1	1	1	1	(225.6602, 7770.655)(225.86136, 1230.516)(226.0541, 72.79)(206.61821, 9250.599)(207.04805, 803.8449)(226.06485, 964.035)(228.0701, 2098.07)(230.0785, 555.88)(209.25952, 478.24805)(211.06177, 1145.2986)(211.5634, 1299.755)(212.0678, 375.41)(251.0581, 2707.24)(252.0564, 556.98)
5-methylthiopentyldesulfoglucosinolate	37328588	33021716	45836304	43749200	44273676	47516216	50307572	37112112	34270472	36091616	31025864	32437352	35245624	14882409	31645474	46013632	44096916	42362676	45950356	45235392	26580408	29029184	40118816	39175768	(361.11133, 7377.3384)(356.11987, 406178.1)(357.12234, 63812.668)(358.12595, 12314.648)(359.11716, 870.8633)(338.10855, 275752.34)(339.11197, 40312.363)(340.1143, 7729.303)(341.1141, 261.935)(378.10208, 1699.1542)(379.10165, 154.93)(360.3418, 686.2371)
a phytochromobilin	1430679	1276271	1493465	1766946	1611944	1001035	1115426	1195267	889079	1268808	1	1344210	1841817	1722349	2521629	1345496	1366838	1470954	1249705	1483089	1134261	979655	1	1151691	(582.24426, 138.955)(583.25635, 43473.566)(584.2595, 16086.071)(585.26575, 4876.965)(586.27167, 798.8075)(587.28467, 123.583336)(605.2337, 1002.3613)(606.2389, 152.45)
2-propylphenol	4098263	3327846	3728920	1	3318262	2896130	3992634	3433083	4392331	3048363	4584595	3901950	3999902	3676832	2901709	3879214	4874107	4068797	3770710	4049385	3842718	4908533	4335618	3756932	(141.10172, 8302.666)(137.09642, 45163.844)(138.10106, 6688.1665)(119.086044, 115954.38)(120.08942, 12181.175)(144.07605, 145.94)
palustradienal	622151	575813	1	683196	319802	238455	444416	556803	458753	380738	626959	1	140958	1	142983	282740	248766	141813	1	163324	215335	152825	188069	308710	(286.22552, 2325.3765)(287.2357, 144.14)(268.2887, 4899.0205)(287.23553, 1295.6337)(269.22623, 3661.411)(270.2303, 345.42603)(309.21964, 3946.629)(310.22708, 597.67206)(291.20917, 8238.224)(292.2138, 1915.8766)
tetracenomycin E	1791666	1816633	2841530	2743731	4745914	3632556	2137396	1484716	2270115	2844686	3508104	4056775	1	1	309688	297005	212731	253312	412598	367855	320652	241081	598595	359585	(407.07645, 40051.652)(408.07742, 8125.8203)(409.07535, 270.25003)(389.06454, 662.982)(412.0896, 297.44)(392.83188, 3356.7227)(393.8641, 1643.7756)(394.6892, 1063.6741)(395.0903, 975.55)(430.12524, 1879.3512)(431.2223, 1416.4349)(412.2052, 975.6985)(413.0589, 101.655)
oleanolate-3-beta-D-glucuronoside-(3,1)-galactoside-(4,1)-glucoside	443822	559563	376588	623222	280678	296688	201847	347680	448173	1	394662	463199	1	114106	124528	180918	192676	1	1	1	1	1	202438	1	(959.7175, 219.42667)(959.8339, 421.34335)(936.473, 6333.5596)(937.4734, 3838.6777)(938.477, 1070.7524)(939.4784, 86.815)(960.5086, 536.84)(961.51294, 599.1)(962.5059, 1118.54)(979.2215, 2931.5955)(980.22, 3323.1135)(981.2715, 2406.0671)(982.21643, 1362.8992)(983.2072, 268.7743)(983.4956, 177.56)(961.2752, 402.11002)
menaquinone-i8/i	1	1	394147	820061	326658	450450	526315	561929	499286	619124	1	430600	1	352805	1	383038	1	1	326711	1	984973	1	656809	230268	(716.9644, 5825.396)(717.6486, 3326.0942)(718.5517, 1179.7771)(719.55743, 97.486664)(698.79425, 1218.3059)(699.711, 959.41)(718.5532, 1068.19)(700.5536, 9436.594)(702.22577, 5564.6934)(702.5498, 6572.58)(741.8838, 1933.6888)(743.05475, 1324.3649)(743.56384, 2305.97)(727.0516, 68.6525)
aloenin	593650	555236	685009	641684	467744	447545	547072	693634	458514	525971	551504	588923	210893	288250	1	308715	233944	1	303158	311314	368113	420409	313657	366175	(411.02213, 313.12198)(412.1366, 141.69)(393.11728, 24153.42)(394.1216, 5003.67)(395.12582, 590.02435)(433.44336, 198.49834)(415.59998, 234.98062)
(iS/i)-ethylmalonyl-CoA	116241	101867	1	297176	139293	1	102668	161796	105279	1	247503	197566	1	1	1	1	1	1	1	1	1	1	1	1	(858.0956, 2277.9756)(859.0988, 170.56142)(878.1251, 65.99)(900.20325, 684.26)(901.96124, 1290.0199)(903.59845, 643.27)(881.08673, 3185.9622)(882.07135, 1017.6329)
pelargonidin-3-iO/i-rutinoside	1	1	1	1	249889	1	488900	459488	592822	435157	657526	1	1	1	1	1	736275	406811	336406	1	1	1	1	1	(578.1611, 14079.822)(579.16235, 7268.9165)(580.1516, 1382.31)(560.1457, 19659.314)(581.3757, 1242.1279)(582.1746, 939.74)(583.1771, 59.12)(565.1662, 2220.078)(564.1613, 2257.93)(601.82336, 1531.5834)(603.1565, 6270.732)(604.15314, 12479.609)(607.16376, 1811.5651)(584.8151, 4838.0156)(585.92126, 12131.611)(588.4877, 4178.513)(589.15405, 550.45996)
2-amino-6-hydroxymethyl-7,7-dimethyl-7,8-dihydropteridin-4-one	8175260	7783124	1	1	1	5751316	12831071	12404484	7404635	10195228	1	1	4124800	5270239	5867823	6381688	4041807	4180808	2841313	5069972	2810335	6191907	4426475	5369569	(223.77519, 4729.202)(224.61035, 1596.4116)(225.77754, 7924.9805)(205.09616, 15498.258)(206.09845, 2878.12)(225.81812, 3314.394)(206.57478, 29330.12)(207.11018, 5076.014)(208.11473, 340.14752)(246.15028, 33668.938)(247.38173, 1842.3615)(248.08861, 164.56999)(228.0868, 31101.756)(229.29929, 1891.4271)(230.08084, 517.037)
2-hydroxypurine	2008524	2047586	1846124	1761068	1	1623250	1	1335099	1	1	2010243	1	2515152	2078540	1503858	1	2269510	2413583	1	1	2420429	3109083	2163761	1	(136.03917, 3471.967)(137.04568, 4163.5176)(119.03538, 36800.004)(120.03908, 809.56934)(164.03612, 296.67502)(145.65932, 1352.1664)(146.0257, 110.2)
6-methylthiohexyldesulfoglucosinolate	3545641	3478322	3690731	3595808	3631675	3960897	3469853	1893318	3267090	1	3625973	1	735157	1	865605	1	2077899	1659293	1905848	1	1	1642717	3624496	1	(370.12836, 59801.117)(370.13464, 17251.424)(351.46796, 56123.69)(352.53122, 11313.454)(353.57846, 1291.3523)(370.13693, 44843.57)(355.55533, 1508.8457)(393.64856, 3443.9036)(394.80423, 6620.509)(395.7158, 4061.3828)(396.3693, 1597.6576)(397.1185, 52.76)(374.87103, 1474.2354)(376.80133, 9548.128)(378.1074, 12493.089)(380.1099, 66.35)
tricyclene	428560	364577	778456	2114686	1	829701	1	787613	677284	1	1	1	562253	1	1	1	1339859	1	1	1	5598483	4192012	1	1	(141.1401, 417.745)(137.13306, 17946.133)(138.13618, 2482.5786)(159.11465, 66397.69)(160.1171, 7092.7466)
acetonedicarboxylate	132248	105983	156226	113482	53542	1	1	109501	125984	1	97056	1	1	1	1	1	1	1	1	1	1	1	1	1	(144.00468, 7170.1743)(144.9993, 119.16)(126.99898, 3246.2576)(128.37607, 504.12128)(129.00104, 768.16)(131.0061, 445.72)(148.64732, 8896.1)(149.5249, 5165.16)(167.99774, 210.23502)(150.9909, 176.35)
dehydroscoulerine	1	1	332584	301016	435588	265828	1	286187	374291	1	1	284350	177662	1	199965	279926	1	1	1	284603	1	236221	1	406138	(328.134, 935.15497)(329.138, 123.85)(306.94812, 2224.5315)(327.39096, 998.52747)(307.12033, 12352.662)(308.12158, 2027.6339)(309.12866, 270.035)(349.95325, 845.9184)(330.7082, 481.65497)
5-(hydroxymethyl)-2-methyl-4(1H)-pyrimidinone	108287280	92872448	53330664	48715672	82123576	101437656	62067512	57029128	102312960	89357032	62313704	73594456	56348960	1	25328588	59381232	87289808	83888176	83931536	88315696	77703560	80114496	1	65640688	(143.47389, 36924.5)(144.06548, 55495.152)(126.056694, 13377.608)(123.05581, 2006942.1)(124.05877, 146171.25)(125.06215, 9534.221)(165.0549, 30206.64)(148.04344, 183.82384)
3-keto-&beta;-D-galactose	4352224	3387212	1959718	1938070	5321945	3781338	2031884	2183475	6863147	4444461	2243778	2028983	48487304	28479950	48721192	14529825	32997040	47267332	30610492	49938668	56271320	48774152	37615160	57114788	(179.21777, 1349.5192)(180.93669, 719.7299)(181.69258, 919.7963)(160.03673, 812244.44)(161.03873, 57462.215)(162.0369, 1223.3561)(180.658, 1157.374)(162.05003, 45806.547)(201.07814, 11571.973)(202.03033, 303.66)(185.03365, 54377.383)
a plastoquinone	16389581	18760108	17818104	22828948	13775176	9736550	13304984	13128003	15175257	9842327	19395772	17335396	7530126	354434	1	4599692	14906286	5941170	11135779	14175162	3476114	2444137	5885065	1	(748.60895, 38264.996)(731.10754, 90.595)(735.6257, 16288.37)(736.6233, 37434.98)(749.62384, 209568.0)(750.6281, 128083.48)(751.6315, 38785.43)(752.6353, 8689.36)(753.6372, 1548.8412)(754.6214, 290.99)(735.5759, 25891.396)(736.5737, 61846.375)(737.5758, 30361.402)(737.6261, 30042.19)(774.614, 4021.1062)(777.6305, 5654.8325)(755.8742, 323.49454)(756.937, 564.67)
betaine aldehyde	1	1	1	1	249941	326081	320364	421107	561110	556024	332586	349428	1	1	1	1	1	1	1	1	1	1	1	1	(102.09164, 7204.849)(103.09328, 486.44125)(127.08631, 6344.092)(109.2011, 17480.896)(112.0856, 51164.75)
17(iE/i)-cheilanthenediol	146309	1	1	1	1	1	1	113618	1	99808	1	158298	75235	54687	1	1	111672	90800	120824	103432	93018	1	168862	124816	(378.3493, 143.69)(399.32336, 4797.1377)(400.3252, 1407.1351)(401.3385, 165.53334)(381.3143, 1823.0787)(382.31543, 744.7625)(383.30908, 243.82501)
2-naphthol	3591010	3184106	3651744	3713747	3767301	2629755	3630968	1994364	1	2773556	3865372	3617620	666621	643578	1032466	1132137	1429886	1052845	984262	1202081	1181320	894760	2335556	1428967	(145.34732, 3372.0337)(149.0718, 1297.7133)(129.05501, 7347.1294)(145.06473, 107176.74)(146.06757, 13323.26)(147.0647, 2620.34)(129.22865, 7561.649)(131.06819, 1140.35)(168.97382, 1251.303)(169.0511, 2692.42)(152.04619, 1909.1799)
ricinoleyl-CoA	1	8736032	9297192	1	1	9544252	7425665	7059633	1	1	1	1	4262116	1	3491559	3288231	1	1	1	1	1	1	5816620	4923277	(1044.9862, 193.35333)(1026.1952, 1579.9576)(1027.3026, 969.09344)(1066.3102, 11144.502)(1067.3145, 4212.3213)(1049.1102, 150466.66)(1050.3175, 313753.5)(1051.3116, 73599.94)(1052.3113, 62075.008)(1053.311, 8744.2)(1055.3091, 53809.52)
2-hydroxyphenylacetate	833016	706894	848065	768233	850531	510534	650901	707825	508030	650838	632262	936782	721393	894510	1	1	1149588	1087068	964081	1076219	707250	734442	1082861	1	(151.03983, 4191.121)(152.03694, 276.55402)(133.02917, 27531.035)(134.03342, 3188.8345)(154.05238, 2018.2734)(156.0567, 224.13)(135.54001, 4963.183)(135.03018, 414.362)(175.7844, 131.78)(176.0356, 242.9)(159.0286, 106.86)
6-decylubiquinone	339834	590132	509210	578206	428686	849308	527649	387083	419563	470810	726840	607609	3269563	3618081	4563421	3860940	2732226	2569863	2923576	2999541	438521	390391	676056	2392798	(323.8598, 57194.6)(323.2149, 18047.422)(324.22348, 2799.4778)(325.2295, 226.4675)(305.87595, 2179.1501)(323.58743, 11906.702)(324.22592, 2863.183)(325.2163, 1729.54)(326.2062, 163.39)(305.39963, 16756.867)(306.21457, 3547.0474)(348.54514, 1021.03766)(329.88718, 3457.283)(330.40335, 2708.1958)(331.2042, 4029.5732)(331.7077, 3695.1099)(332.2073, 5330.14)
kinetin-7-iN/i-glucoside	1691622	1815553	1	1156378	1600983	1567044	1	1398582	1440810	1152432	1	1119537	1014503	1079755	1	1005856	997654	1045782	919577	939038	1172089	1181817	925918	722669	(379.1914, 3214.6245)(380.8091, 1383.1832)(381.1476, 1545.01)(359.1233, 2950.4932)(380.1478, 3747.9817)(380.64505, 1458.9401)(360.13046, 58430.375)(361.13608, 13594.58)(403.63684, 443.14502)(384.06628, 840.6141)(385.1206, 1036.1472)
4-(&beta;-D-ribofuranosyl)aminobenzene-5'-phosphate	43707232	66260952	39453476	42916612	82067456	54086280	39462764	32262596	54603000	30718678	36532688	34919404	26720066	37916104	22283286	35930344	31610146	20735850	41247788	48722504	29036986	21705356	44059320	51992552	(303.05133, 1859466.4)(304.0547, 295845.2)(305.05618, 50650.152)(306.05923, 5277.619)(329.0477, 91391.305)(330.0509, 15127.98)(331.05405, 2665.4622)
hercynylcysteine iS/i-oxide	7764626	3169024	2165177	1723047	2084402	2944552	1858748	879899	768319	1446714	1391327	3210461	1	7154086	8753554	1924508	911337	1330549	1447965	1466033	4434096	2640891	1	1825640	(332.94913, 948.46265)(334.1101, 117.24)(315.1037, 465.74)(334.9827, 38621.43)(317.40128, 484.17285)(355.1035, 95904.82)(356.10886, 18550.941)(357.1107, 15129.67)(358.1156, 1909.31)(337.09573, 3966.2952)(338.09906, 776.68427)
4-hydroxybenzaldehyde	1676804	1760574	1	2574959	3588636	1339310	1773665	1204026	910085	355084	2190331	1399835	1	1	1	1	1	1	1	1	1	1	1	1	(124.04029, 454558.0)(125.04306, 37157.785)(106.02995, 360.62)(123.04516, 98192.875)(146.27802, 1615.6625)(129.02174, 7615.1406)
3,22-dimethyl-1,2,23,24-tetradehydro-2,3,22,23-tetrahydrosqualene	320998	177847	208719	1117211	1000369	1181768	1199204	267845	1	413342	311711	354307	1099892	441555	738913	842147	828799	286866	828363	907894	209874	336359	485747	863738	(439.4191, 89.97)(440.93915, 87.085)(461.41327, 11172.6875)(462.4169, 3974.3765)(463.4048, 73.48)
formononetin-7-iO/i-glucoside-6''-malonate	250615	1	1	386597	382703	298336	1	424526	1	325607	252237	378020	1	1	1	1	1	1	1	1	1	1	1	1	(517.12213, 3537.9668)(518.1205, 9184.49)(501.1231, 5316.87)(502.1215, 185.34)(516.6308, 14585.323)(518.1384, 11736.28)(499.8405, 9945.271)(500.836, 5291.229)(502.62592, 4684.9453)(538.8614, 787.8313)(540.9209, 777.026)(522.1022, 3180.8943)(523.77295, 3742.3284)(525.1153, 2879.0718)(525.7751, 2131.5266)(526.1092, 3591.97)
4-iO/i-digalloyl-1,2,3,6-tetra-iO/i-&beta;-iD/i-galloylglucose	539042	416639	496396	512010	304242	325740	186644	413299	247670	378994	298198	375587	250610	257136	1	208279	289142	1	1	1	1	280356	1	1	(1092.1334, 2891.0898)(1076.1238, 351.70428)(1078.6272, 146.7)(1079.6445, 115.25)(1095.1495, 1292.232)(1079.6985, 178.10112)(1080.8911, 105.417496)(1081.147, 153.56)(1116.5035, 822.1906)(1118.0289, 651.007)(1118.7998, 852.84)(1119.8843, 1374.5701)(1120.8853, 1312.705)(1121.4667, 989.10333)(1122.136, 722.33496)(1097.8756, 3905.373)(1100.8718, 2653.894)(1103.876, 4201.673)(1104.1259, 4320.54)
1-18:1-2-16:0-monogalactosyldiacylglycerol	507770	499300	1	1	1	485223	434698	428549	912883	428596	378301	463329	763383	245054	382730	758417	1684864	605524	1078261	908049	374042	407321	505701	399230	(761.3309, 41078.395)(762.33325, 12028.221)(761.5821, 18363.74)(762.5995, 8429.0)(738.5696, 18698.91)(739.5729, 7621.7)(740.5718, 2936.2305)(741.5714, 635.16)(762.32745, 11385.224)(762.746, 10453.059)(763.60187, 37837.555)(782.32996, 2252770.8)(783.3351, 1579948.0)(784.338, 529795.9)(785.3404, 119039.45)(785.5787, 49350.07)(763.889, 174.84001)
1,2-dioctanoyl-3-methyl-1,2,3-butanetriol	2374342	1042731	5250181	5445787	5619997	1047034	1071125	537597	3213080	842215	1219755	4400853	1	1	1	1729669	4274960	3561958	4006210	4024308	4151422	4107541	1	1	(374.2932, 244.24)(375.2946, 208.4)(356.9772, 8868.074)(358.29013, 1123.5175)(359.29446, 704.035)(356.6901, 117110.92)(356.92706, 40137.074)(357.29074, 9029.708)(358.2947, 1076.545)(400.2927, 217.41)(377.26596, 44585.246)(378.26944, 12514.343)(379.26172, 1368.1042)
iN/i-acetyl-9-iO/i-acetylneuraminate	754266	704108	1061274	972855	881898	721516	1	1000857	881114	1055365	842118	949345	322852	827074	466971	472519	1140971	1	616494	488477	1	614716	666470	582303	(350.96786, 157540.08)(352.11414, 26540.64)(353.11118, 10895.335)(333.09988, 172889.6)(334.10376, 25854.393)(335.1088, 11076.558)(336.10898, 1407.6799)(356.13, 349.97397)(373.09457, 58699.035)(374.09967, 8933.38)(355.08316, 39127.695)(356.08685, 5762.5283)
(12Z,15Z)-9,10-dihydroxyoctadeca-12,15-dienoate	8589192	11044819	9583108	11098198	6232015	1	8524650	15079108	9090975	9950749	1	1	1	1	1	1	1	1	1	1	1	1	1	1	(311.22223, 25874.775)(312.2247, 6143.1343)(313.2293, 757.3489)(293.21228, 414136.12)(294.2156, 81772.266)(317.2444, 133.87)(334.993, 4203.6934)(337.22095, 20451.018)(338.22134, 6830.19)(316.19852, 1487.0311)
4-hydroxyacetophenone	2166958	2067495	1723346	814585	2077077	2012507	1327783	1039297	1382570	1	1394265	1371357	1	1383140	1164876	787283	1115808	656728	1425316	1582954	2015381	1530868	2106533	1236164	(138.05577, 59547.65)(139.05815, 6269.6553)(120.477356, 2127.022)(123.05455, 7147.8594)(137.06097, 40778.258)(119.04954, 28888.08)(120.0526, 2771.0322)(159.04251, 87.104996)(141.03247, 3265.1296)
iN/i-hydroxyl-tryptamine	1	813581	1164662	1042249	1	724087	1245773	1106090	1035167	1530062	866625	988693	2883260	3362753	3324476	3666992	2611289	2202411	1863754	2619598	2552094	2185961	1210664	3558632	(180.10674, 5736.053)(158.76805, 5031.107)(179.10756, 18870.568)(180.10847, 5411.2954)(159.09235, 75797.164)(160.09503, 10080.097)(203.27223, 1239.6993)(202.89447, 2552.302)(184.586, 329.96)
dihydroconiferyl aldehyde	632433	565326	580148	481974	1	1	1	467793	3086572	863808	1	1715547	774383	739078	1	716302	1532644	1722193	1	1758973	1598799	1986827	1	1179208	(182.0833, 31691.57)(183.16905, 1924.7081)(184.0883, 133.97)(164.69957, 19072.123)(165.07404, 2384.2964)(181.32353, 26724.357)(163.07591, 31504.541)(164.07553, 1134.5381)(204.57031, 228.455)(187.0611, 718.01416)
4-vinylpyridine	301596	389711	248714	292234	211182	190066	249630	105047	307183	207900	364467	220123	208151	1	155475	212316	325698	286968	250623	212217	268206	266607	245846	275860	(105.057274, 92.81667)(106.06564, 7086.4463)(107.06358, 422.68048)(108.0545, 151.09)(130.00888, 5970.622)(129.04057, 657.57855)
gibberellin Asub8/sub-catabolite	601917	941929	1202892	631704	625526	1	573399	818597	440403	418885	594643	540267	697093	1	1	1	1	1	1	1	1	671999	1350759	1158826	(363.70224, 15761.079)(343.04596, 7016.0454)(346.1192, 3364.4849)(347.1193, 1596.12)(361.75616, 45764.02)(362.13333, 11701.649)(363.13693, 839.75)(344.62326, 14281.89)(344.45358, 6283.499)(345.11725, 311.18)(385.61523, 453.97498)(365.22604, 3062.3638)(366.0994, 306.87)
aurachin B	767627	813996	1	1921205	905787	1	1	533226	1	1	1	1	1	408168	1	1	1	360789	704098	517981	583131	645194	393258	544155	(383.34457, 6961.095)(383.9321, 12745.91)(361.23795, 16168.116)(362.24557, 5559.602)(363.2351, 954.26)(381.98114, 9346.101)(383.6041, 2876.1865)(385.2775, 4619.03)(362.2498, 8360.03)(363.2517, 5108.3203)(364.2473, 1200.345)(402.4713, 2105.2222)(406.2561, 8564.82)(407.2586, 20549.88)(385.38788, 3805.1223)(387.11493, 17493.783)(388.6748, 6789.9526)(388.91284, 4964.6)(389.2488, 5124.98)
3,5-dihydroxybenzoate	8079617	6894691	755659	4920005	262650	289551	514674	1946889	1188433	1404291	361013	472975	3145135	1038227	3263046	3048981	3855876	3959156	1935415	4633872	2354591	1902778	3664290	3466358	(155.39835, 7647.7534)(156.40102, 2038.77)(158.02988, 3046.2598)(137.58685, 2921.4832)(139.016, 599.41)(154.02707, 81803.43)(155.02792, 3221.3152)(156.0259, 8650.47)(157.02763, 256.344)(176.36815, 346955.94)(177.01349, 101570.266)(178.00894, 96171.555)(161.20488, 1205.428)
2-methyl-6-phytyl-1,4-benzoquinol	1835484	1705735	1199353	719258	1007580	1	938337	868548	912260	748969	1155557	749989	1	379058	744138	955884	697495	1	1	1	538587	641950	925728	676840	(402.4041, 462.10767)(403.3563, 128.05)(405.8667, 4593.5405)(408.37228, 2047.7034)(385.34677, 27893.287)(386.35025, 7998.112)(387.3553, 1330.3726)(430.72577, 1477.527)(407.33127, 709.5561)(408.3344, 88.54)
chrysoeriol	1319177	4070597	3610467	1	4788775	1670762	3897381	623236	1459812	1	4217557	1	710646	551123	247198	942907	1075281	1	1637711	1368382	1439234	1448845	3721844	1272260	(300.89468, 1188.6476)(302.56696, 1655.435)(303.0651, 361.39)(281.04626, 1148.66)(301.70474, 2414.04)(302.64243, 4980.0073)(304.07654, 6003.407)(305.0767, 5153.35)(282.0496, 101195.17)(283.0548, 13390.437)(284.0749, 463.73)(325.15308, 1508.4976)(326.55722, 914.5391)(327.0578, 287.21)(306.68985, 7411.6006)(308.04724, 4555.626)(308.92218, 9749.35)
gypsogenin-28-beta-D-glucoside	1490438	1087816	1189540	1965428	1165303	1626577	1993185	3479234	1808720	2883005	1171052	1844503	806685	498021	1	642682	885205	844045	965012	877546	1	763393	723303	712272	(635.39325, 954.7134)(619.3874, 1615.9619)(636.27606, 9671.962)(637.26807, 4250.3667)(638.24817, 3946.3801)(639.4074, 7536.68)(655.3812, 47918.26)(656.3836, 19900.242)(657.3827, 5379.0713)(658.38354, 1019.5139)(639.6639, 2598.3384)(642.8797, 4134.68)
(S)-2-aminobutanoate	3198113	328461	986283	389105	2073130	251504	826507	4648926	2705237	3024143	2036011	673544	413436	260026	51600	409454	139327	488366	226033	141450	411152	320056	451199	323243	(106.93718, 2375.1548)(104.07093, 68395.234)(105.073586, 3857.2732)(106.07707, 137.26599)(126.053665, 4417.934)(111.96411, 224196.12)(112.99469, 30478.285)(113.0532, 11597.09)
4-hydroxybutanoate	1	947773	845485	1760351	1	1658940	1574526	1738752	958691	891423	1087742	993739	958401	730803	1036630	1045410	1582159	1162543	1081900	1531457	2546351	1	1	2066854	(103.03955, 44473.387)(104.043236, 1291.0985)
1-palmitoleylglycerol 3-phosphate	1891966	1383300	1703079	2368333	3662593	2651411	1816920	2252967	1584306	1753948	2932048	2974058	287101	173875	1	1	357287	293895	267578	244345	1	438116	459753	245273	(409.48495, 101.7875)(410.49185, 255.0375)(391.22513, 37313.79)(392.2287, 8262.302)(393.2318, 2010.3085)(394.23877, 191.9375)(431.40955, 10067.543)(432.22183, 2450.5974)(433.23358, 605.755)(416.12006, 3025.901)(416.54956, 2489.4133)
aurachin C	767627	813996	221536	1921205	905787	1	1	533226	1	1	176475	1	1	408168	1	1	1	360789	704098	517981	583131	645194	393258	544155	(383.34457, 6961.095)(383.9321, 12745.91)(361.23883, 17365.355)(362.24582, 5500.1836)(363.2412, 867.5366)(381.98114, 9346.101)(383.6041, 2876.1865)(385.2775, 4619.03)(362.2498, 8360.03)(363.2517, 5108.3203)(364.2473, 1200.345)(402.7076, 3678.1672)(405.8544, 6634.1025)(406.7577, 10332.046)(385.5006, 3471.9646)(387.35147, 20721.72)(388.6748, 6789.9526)(388.91284, 4964.6)(389.2488, 5124.98)
glyceryl 1-monostearate	21238472	12558593	18913634	20760926	12692927	11538210	1	10572875	18502944	11894356	10700551	15433850	1	14554364	8641822	8128305	15399070	8230299	10084395	11614962	8759419	18083628	10628295	7009848	(361.31854, 83167.25)(360.319, 38739.32)(361.3202, 6444.24)(359.3164, 209283.19)(360.3195, 47857.832)(361.3204, 8537.72)(362.32, 1275.59)(341.30594, 301301.6)(342.3091, 71652.14)(343.311, 11059.754)(344.31314, 954.85846)(381.29822, 106263.1)(382.30148, 25090.684)(383.2993, 3776.8335)(384.2807, 585.33)(363.28986, 62361.8)(364.29382, 16566.812)(365.2965, 2912.38)
angiotensin-(1-7)	1	1	1	328523	1	1	1	262326	1	361132	1	1	247181	232501	169757	195086	654724	230044	1	1	527873	1	642100	1	(900.2751, 13509.139)(901.9729, 8316.591)(902.1274, 5464.22)(902.4763, 6160.41)(903.4855, 8576.68)(904.4728, 6834.87)(881.8809, 4786.2744)(883.1214, 3932.01)(882.46735, 440.30664)(899.8088, 10923.444)(900.96313, 9892.725)(901.96497, 4169.215)(884.469, 2678.5)(922.1857, 1818.2699)(923.955, 3914.1335)(924.8618, 5128.562)(926.2149, 3304.22)(927.4695, 4963.14)(904.9969, 4476.8965)(905.8938, 3972.74)(…
ient/i-11&beta;-hydroxycassa-12,15-diene	971009	588299	1344667	770127	651401	809388	764452	910672	720237	739181	907039	1120307	1	1	1	1	1	1	1	1	1	1	1	1	(270.23062, 571.1966)(289.25327, 874.96826)(271.24274, 22223.658)(272.24683, 5203.4507)(294.8656, 3074.8274)
5-deoxy-D-glucuronate	4068783	1	1	1568806	4932149	1	1	1869865	6207390	4002759	1752512	1953120	48262680	28299914	48577420	14486747	32713118	46955844	30305822	49642784	55613272	48506180	37314876	56839504	(177.43854, 625.326)(161.70319, 428.6178)(179.25119, 1382.1884)(181.05464, 560.994)(181.68127, 1043.8037)(160.0367, 957828.6)(161.03903, 66845.8)(162.03754, 1285.3813)(201.4346, 5662.404)(187.03195, 2383.0884)
(22&alpha;)-hydroxy-cholestanol	11541829	9228653	9726441	10303661	8847884	7750154	7511624	9801110	9617037	9365142	9229138	9269765	12680925	8311332	11685742	13180664	11233054	6991805	1	1	1	7446067	7877058	9279428	(404.3619, 95.01)(386.35025, 1026.2408)(387.3624, 90.16)(405.37314, 216365.64)(406.37622, 68452.64)(407.3772, 14515.625)(408.3766, 1757.24)(387.3606, 998.3319)(427.35718, 6279.614)(428.3601, 1554.2701)(409.34607, 883.1409)(410.35007, 140.35834)
eriodictyol dibenzoylmethane tautomer	45618360	70355584	40701392	43086596	1	54821324	41096952	32929604	56370576	31790492	38733524	35714708	27311940	38212720	22762500	35958536	32829152	21010848	42106072	49260800	29746516	22579832	46467728	52677920	(303.0513, 1789266.1)(304.0547, 280076.12)(305.0562, 48426.598)(306.05923, 5021.0083)(329.0477, 88091.46)(330.05087, 14583.727)(331.05405, 2546.504)
a dihydroquercetin	1735737	2057985	1806157	2312829	2798825	2566658	2182240	1788371	2293999	1681777	1976045	1977813	1087485	1	1295262	1381087	2356116	1510051	1399298	1796562	1854030	1685404	1697981	1952500	(304.05383, 228.77615)(310.0776, 1666.1208)(287.05588, 84982.555)(288.0588, 13894.557)(289.0616, 1943.5668)(290.069, 140.07)(331.0627, 487.47)(309.04132, 12796.195)
2-descarboxy-cyclo-dopa	1	1	1	1	1	1	1	1003247	2225080	3428444	1846663	2350386	2827637	2162974	1953800	2201682	2994704	2084874	2724255	1	2778993	1	1528447	2471028	(156.35878, 2989.0298)(157.4211, 4017.2864)(140.08125, 11131.319)(154.62216, 14390.856)(155.08244, 791.275)(156.0739, 776.3)(136.07532, 33883.895)(137.07765, 1355.8501)(177.06982, 44287.457)(177.8716, 7290.104)(178.0666, 1185.17)(160.56534, 790.94165)(162.0672, 142.67)
1-18:3-2-16:1-monogalactosyldiacylglycerol	1	3587517	5991690	5089692	1	5154521	3649264	4726570	3667285	1	2879320	1	12319975	13093792	6661799	9178360	14807051	10646722	10418986	9823993	9597210	7654687	7901967	8850790	(751.5299, 13870.8545)(753.16266, 6731.7114)(754.2415, 3007.3633)(754.5363, 1709.335)(733.4272, 14767.375)(734.5164, 9682.709)(736.12317, 2442.106)(738.5294, 425.47)(733.51917, 17807.0)(734.5168, 10265.432)(735.5146, 3779.5933)(773.5182, 101512.805)(774.5222, 53374.082)(775.5214, 22860.207)(776.5271, 9001.05)(756.30945, 24139.475)(757.5597, 13509.354)(760.2749, 1560.4725)(758.5235, 369.1)
neoabietadiene-diol	4042737	5305259	1	1	1	5390404	1	2773354	2702914	1	1404108	3325968	1	598357	1	547334	1	451237	760353	610593	329367	386026	1	570435	(305.13266, 2163.441)(306.74377, 258.19998)(286.38104, 1979.942)(287.2207, 118.39)(305.24823, 53435.574)(306.25143, 11402.5625)(307.26093, 2219.31)(287.23593, 3172.4448)(288.24164, 586.8075)(327.23148, 34710.785)(328.23532, 8819.38)(329.2354, 216.185)(309.40344, 70620.43)(310.2275, 18025.3)(311.22757, 4290.845)(312.22522, 206.83)
secologanin	771215	644923	1	627747	433436	452968	523925	681062	611102	530030	1	553666	223841	1	1	1	278763	338188	443553	318390	380680	446714	301616	367018	(389.36737, 1240.6584)(392.14532, 314.255)(370.65842, 1716.1532)(391.75287, 337.388)(392.1551, 224.85)(372.82452, 4596.5806)(375.04556, 1814.0911)(376.1475, 383.72336)(411.12296, 359.85748)(412.1366, 111.86)(393.11737, 22395.994)(394.1218, 4593.688)(395.1258, 620.34845)
4,21-dehydrogeissoschizine	934679	695184	1	1	1212797	982877	331015	159333	467649	280370	330689	265840	1659965	1841717	1912104	2502290	2133242	1751677	2049559	2317738	1826200	1	1805990	2686383	(352.0165, 9921.403)(353.9591, 8737.828)(354.51425, 4511.947)(356.1858, 868.11)(334.49554, 7189.249)(335.96613, 2892.05)(354.26224, 11083.787)(353.18066, 7346.45)(335.1145, 66056.69)(335.16797, 19477.996)(336.1663, 8565.776)(377.50333, 1894.0216)(378.3697, 1602.81)(357.63287, 17698.428)(359.6594, 13426.149)(361.16666, 4786.1)
wogonin 7-iO/i-&beta;-iD/i-glucoside	1	3697502	3971584	1	4151380	1	4396544	4377985	3922286	4602527	1	4592367	4226806	4273241	4252153	4063641	1	3899751	1	4394706	4234656	4235983	4548194	4352726	(446.12454, 11576.001)(428.11267, 14959.561)(447.12976, 35295.812)(448.1322, 7907.3037)(449.12708, 2235.5288)(450.1368, 106.08199)(429.1187, 38728.89)(430.12024, 8748.324)(431.12326, 2264.115)(469.22043, 3319.385)(470.47226, 5436.3633)(475.13232, 1995.155)(451.1694, 639.05426)(452.1086, 161.48)
octanal	1	544275	1	562168	1	377952	468452	315957	430688	452345	1	1	1	334458	398893	300971	354370	365709	350765	385908	356968	303204	352288	288596	(128.11823, 4072.4348)(111.117516, 18897.254)(112.12077, 1398.34)
primary fluorescent chlorophyll catabolite	12433309	12909890	17389508	17629470	18335244	12528430	10361553	12885110	15466463	12220812	1	11065355	2119846	1753124	592901	1095506	4788086	2437336	1	1	1	3073117	11600487	1515468	(626.26917, 15785.922)(627.27454, 4547.504)(628.2778, 733.25385)(608.2589, 3803.7976)(609.2716, 150228.42)(610.27454, 60515.867)(611.2784, 13540.344)(612.2812, 2663.8594)(651.2761, 70.88)(632.75635, 424.33316)(632.2533, 69.665)
(-)-camphene	428560	364577	778456	2114686	1	829701	1	787613	677284	1	1	1	562253	1	1	1	1339859	1	1	1	5598483	4192012	1	1	(141.1401, 417.745)(137.13306, 17946.133)(138.13618, 2482.5786)(159.11465, 66397.69)(160.1171, 7092.7466)
(22&alpha;)-hydroxy-sitosterol	49695304	39137524	44023756	46226076	37349288	36355720	36467904	34928388	33533548	27651822	36187576	36344944	9459553	23670560	42575432	56306224	39356192	17670414	1	1	1	20585010	26810202	33283120	(430.3805, 269675.1)(412.36615, 7977.3633)(431.38882, 830632.1)(432.3924, 240416.14)(433.39508, 40864.082)(434.39807, 4732.907)(435.4091, 954.88)(413.37784, 52906.01)(414.38132, 16569.45)(415.3844, 2645.416)(416.3841, 116.985)(459.3939, 565.02)(436.1339, 252.89845)
1-18:2-2-18:3-monogalactosyldiacylglycerol	10853251	10749258	15876343	14249693	10582481	12118106	9261212	11197769	12355375	8016215	7386993	7420840	20486436	14466842	20950270	20470598	21223062	1	1	1	1	7272000	11813772	15447641	(776.54376, 22499.855)(758.7985, 8991.876)(760.36884, 6677.6465)(762.7987, 11856.1045)(763.05347, 24698.756)(764.04846, 17233.33)(764.5403, 20781.9)(777.5519, 33237.08)(778.5549, 16838.61)(779.5492, 4136.3223)(759.5427, 23766.137)(760.5431, 13738.88)(761.5361, 1973.5646)(799.53406, 303107.56)(800.5376, 152856.45)(801.53845, 50393.46)(802.54376, 14706.37)(785.73975, 6784.5796)(787.1029, 6891.227)(…
iN/i-acetylglutamyl-phosphate	229447	374685	1108845	2231540	397603	1	607024	2245259	219594	1373091	949071	1527700	466268	637783	1	2510498	1634062	998553	1428090	1241899	201273	100336	401075	1170123	(266.00598, 11050.267)(267.00925, 1329.8713)(268.00412, 663.9389)(270.01862, 34018.06)(271.02106, 4051.1729)(291.00357, 1744.6082)
8-hydroxy-luteolin	625661	1131364	611131	692417	1493468	929871	649438	539310	939666	482727	598043	584136	367421	472968	278187	416163	306200	227779	434551	495456	264340	208431	411008	475321	(301.03516, 27240.314)(302.03848, 4535.564)
cytosine	3497417	3452182	2613691	1	1	3971912	1	6805684	1	1546018	1	2449205	1648244	946596	391632	1850201	3728100	1956842	1	1804903	6500222	4870252	2164029	3644609	(112.60188, 3271.4834)(112.0508, 163351.4)(113.05429, 10206.633)(135.28523, 4764.3403)(135.0283, 2639.21)(121.028625, 137.78499)
acetoacetyl-CoA	1	843686	1434376	1	1835131	1	1543934	1776870	1112023	1777185	1244207	1419646	1	1	1	1	1	1	1	1	1	1	1	1	(833.1062, 212.51)(870.09424, 47401.42)(871.08765, 6940.288)(857.42395, 2144.811)
dinitrophenylhydrazine	1661181	620327	2182170	809363	1943401	1414141	1	1246814	1068419	1343525	1	804523	566006	582737	444444	905296	951313	943967	937368	448907	860389	684098	725870	1098932	(198.53967, 997.93854)(199.47177, 761.78424)(183.66034, 5460.907)(200.69614, 1228688.2)(200.04549, 167.81)(181.2164, 1253.9559)(221.20909, 32763.525)(222.23201, 6375.0728)(223.02664, 2669.066)(204.29681, 11055.033)(204.68736, 1551.7999)(205.0107, 1395.41)
lampranthin II	1	1	150813	174322	224447	168055	167163	124237	194718	1	143914	155938	1	1	1	1	218943	1	153618	198637	232063	240054	1	209864	(725.1731, 42110.35)(726.1762, 12777.225)(707.38495, 7773.6387)(708.7237, 2169.54)(709.95166, 473.05554)(713.1929, 1812.9)(710.8785, 2453.8772)(711.64343, 1182.8281)(714.1954, 398.67334)(748.9789, 9797.17)(750.3205, 11220.76)(751.3164, 9659.014)(752.17926, 3564.2383)(731.0322, 803.3133)(732.1624, 2828.11)(733.1601, 3219.4187)(734.16614, 1087.2214)(735.1747, 519.956)
9,10-epoxy-10,12Z-octadecadienoate	8854817	6901042	9496022	12613437	9932833	7418965	8232099	8487760	7469896	1	8888393	8179081	13462092	1	1	9906701	1	10829012	16694455	1	1	13548690	10955034	1	(293.21176, 121208.64)(294.2151, 24908.357)(275.20166, 390187.6)(276.20474, 80406.6)(277.20908, 9400.891)(278.21158, 770.99896)(317.0776, 2269.0654)(318.9591, 35936.887)(319.8773, 30118.502)(320.2118, 12356.26)(299.4099, 2790.4358)(301.80243, 870.70593)(302.2067, 241.65)
oleoyl-CoA	1	586577	615510	543960	1	1	527645	462859	1	435132	379830	478696	1	1	1	1	1	1	1	1	1	586998	587758	1	(1029.3245, 2010.095)(1029.3394, 13657.78)(1030.3352, 2280.26)(1031.335, 4178.24)(1032.3381, 86.82)(1033.3308, 215.13)(1034.3314, 1859.48)(1009.31445, 6295.205)(1010.3097, 3448.6223)(1028.3396, 2317.4)(1012.1898, 14134.318)(1017.1258, 1662.002)(1017.3334, 2175.38)(1050.3179, 2680.277)(1051.318, 944.18335)(1052.3163, 544.3133)(1032.3137, 2004.8722)(1033.314, 1228.06)
5',5'''-diadenosine tetraphosphate	1	285423	221400	161113	1	1	1	106718	176210	167585	234107	196042	1	1	1	1	1	1	1	1	1	1	1	1	(833.73566, 1716.467)(835.19165, 1299.2599)(836.196, 1364.8368)(837.1958, 1362.0016)(838.02264, 1378.105)(814.8898, 1361.1849)(815.51764, 938.5525)(833.69434, 1339.0634)(835.0322, 1287.8301)(836.0312, 1698.27)(837.03674, 1192.845)(838.0296, 1563.4299)(815.5189, 1048.3049)(817.028, 326.06)(819.0313, 182.63)(821.0279, 664.16)(855.00806, 2906.4775)(856.0203, 1889.4121)(856.9991, 789.6)(839.37866, 14…
quercetin 3'-O-glucoside	151847	88632	113431	177757	100542	97651	72390	194950	53835	68104	1	246480	1	1	1	1	1	1	1	1	1	1	1	1	(466.6524, 3946.5947)(467.69922, 5729.298)(469.1031, 3805.5498)(447.08527, 9140.32)(446.08795, 7810.915)(468.10272, 12904.73)(469.10382, 4170.12)(470.1089, 3062.185)(446.75568, 7996.3984)(450.0975, 264.62)(489.35388, 3783.8455)(491.8017, 3522.8645)(492.0863, 2700.35)(473.0816, 311.49)
3-phospho-hydroxypyruvate	57333	66430	100319	84849	53028	74921	89412	101181	41269	20502	54102	20346	1	1	1	1	1	1	1	1	1	1	1	1	(184.54558, 9325.548)(185.46211, 4878.2534)(185.9625, 998.82)(181.96191, 3801.0457)(166.95775, 32529.588)(167.96138, 3404.2937)(206.9478, 1841.78)(188.93958, 2893.093)(190.0844, 189.36855)(190.9422, 669.93)
juvenile hormone III	1	1	1	1	3840458	3200546	1	2038920	1	1900235	6736834	2788662	3681560	1586781	1	1	1	1	1	1	1	3230182	4341741	1080532	(266.18475, 2390.6628)(267.1746, 334.19)(253.19266, 842.014)(267.19595, 20757.338)(268.1973, 4023.621)(249.18594, 58316.51)(250.18881, 11366.8)(251.18263, 588.46)(289.4323, 21078.13)(290.18524, 5909.484)(271.3928, 5667.033)(272.17487, 663.5367)
scutellarin	1252728	420194	824317	749740	560635	1088535	427565	814763	321526	954063	677994	1	1	1	1	1	1	1	1	1	1	1	1	1	(461.16937, 2580.3062)(463.0723, 7964.22)(443.0571, 225.45999)(462.0769, 9145.909)(463.08603, 3140.4465)(464.07486, 1480.9233)(465.0634, 109.81)(444.0726, 13353.436)(486.88928, 1219.0483)(489.32877, 4286.996)(489.07367, 3004.605)(490.0798, 5489.38)(466.05432, 26961.256)(467.059, 7036.4316)(468.05212, 3966.1165)
6-iO/i-galloylglucose	743974	909554	908526	934615	603542	525315	988053	1328345	689883	641562	656629	594493	1	1	1	1	1	1	1	1	1	1	1	1	(332.0762, 27004.422)(333.07047, 4134.542)(316.52283, 13418.747)(319.07486, 18730.58)(334.0849, 3156.7764)(337.09058, 65223.23)(338.09335, 8283.513)(319.0774, 23935.35)(357.73853, 1616.5942)(359.57492, 1113.0026)(360.07797, 1198.63)(339.06125, 741.91455)(341.66418, 168.43999)
(13E)-(15S)-11-&alpha;,15-dihydroxy-9-oxoprost-13-enoate	11767645	8908572	8841227	10952507	13011921	13038956	12162399	2167785	7579627	10962238	10780640	12130480	302322	234606	200120	1	665465	1	1	314012	1	599401	1	314918	(356.35977, 4420.8657)(357.88065, 1516.5309)(335.2211, 10167.623)(336.22372, 3069.9614)(356.99582, 2271.9824)(358.2469, 92.31)(336.6046, 164874.0)(337.23126, 51160.684)(338.23206, 6044.1543)(379.1041, 4278.8486)(379.433, 1137.1521)(380.2374, 1325.9801)(359.46228, 2457.505)(362.2204, 6240.8)
petivericin	720693	340102	223231	209492	151406	176144	430727	295389	189260	225779	213642	205985	474647	620907	541566	856595	509457	703191	845738	933318	1081821	1139297	1	1354539	(262.04816, 13776.072)(263.0531, 1547.5414)(264.05347, 175.53)(248.03296, 395.39398)(263.053, 27102.111)(264.05627, 2369.135)(265.0696, 204.69)(247.24397, 64561.914)(249.79391, 62347.457)(251.04015, 27310.105)(287.60837, 11929.339)(289.0312, 1521.06)(268.2308, 3517.144)(270.02817, 4329.8877)(271.02377, 4755.7554)(272.0227, 279.7)
oleanolate	1	513137	1	1	508338	1	193924	232431	179886	176276	193665	277562	92619	1	1	1	285882	1	1	266230	1	1	1	1	(457.10522, 2238.535)(458.35968, 7317.7324)(459.86163, 21418.484)(460.3612, 14219.69)(437.34692, 4800.2217)(459.3629, 11838.96)(439.3539, 7781.804)(440.3585, 2624.408)(483.35785, 4050.03)(484.15518, 1329.5481)(463.14093, 1470.626)(463.3415, 507.02)
2-furoate	567717	1	578195	803323	114919	614393	1005590	1069697	1	531533	226435	251828	1	1	1	1	1	1	1	1	1	1	1	1	(111.00842, 29918.082)(112.00975, 3304.7178)(115.02177, 114.09667)(118.9934, 375.035)
phytosphingosine	1450386	901504	718825	1161660	1518254	2014271	1249301	605917	941158	611646	943160	931723	892420	496194	916683	977539	1343916	862801	1245343	1230973	798842	759375	910373	602381	(318.85675, 25631.773)(319.30386, 7684.6978)(320.3061, 555.5283)(300.29025, 29377.451)(301.29343, 6240.367)(302.29767, 1155.9835)(342.12512, 3397.4055)(343.34714, 936.0918)(325.10266, 3607.5447)(326.18872, 2530.211)(326.96005, 5195.82)
cathinone	1141490	1718205	998579	963773	1	1	1	711992	1	1	1	1427144	1132661	1752364	1102398	1373790	1802049	1573843	1293601	1290817	1274087	933728	1356008	1366915	(155.1071, 13389.869)(134.4222, 15313.353)(137.09639, 40246.03)(156.11264, 8655.884)(176.4231, 4632.097)(177.0911, 8007.67)(155.07095, 62738.89)(157.07765, 422.735)
15-icis/i-4,4'-diapophytoene	974393	15803486	17553212	12747592	11203471	14785957	14281870	10151212	13483766	10958174	13886085	888200	1	5137939	1	7949298	7775854	4449207	1	1	4926876	5498167	1	1	(408.3723, 2855.2126)(409.3836, 181973.39)(410.3866, 59422.203)(411.38632, 7751.5034)(412.38977, 408.49384)(436.17767, 417.506)(435.37952, 479.21002)(436.3807, 323.29)
versicolorone	3692956	3506461	3821602	3345544	5417963	4703528	3143896	3548181	2839144	3513823	3851553	4527606	181625	202072	925189	401852	326391	471384	402450	268545	315661	316698	1154861	493308	(384.0829, 17906.648)(385.08374, 8174.09)(366.40768, 1158.47)(387.68118, 2224.057)(389.5152, 4180.067)(390.10632, 6912.9287)(370.71936, 473.0725)(371.0969, 602.96)(407.07626, 38785.32)(408.07724, 7502.895)(409.07452, 247.36249)(390.06567, 563.6275)(390.05505, 440.09497)
buthionine sulfoximine	8692514	6529940	9829504	8930257	5206600	6980455	9257968	9300933	8770982	13570353	7557254	8567161	23903602	24439304	37581376	34257792	26613796	28589990	17834684	21797374	16088451	19248280	8765706	38513472	(223.7267, 824.95874)(204.91331, 12169.76)(206.0884, 1601.38)(225.56538, 4211.0845)(207.09938, 7385.5312)(207.76503, 2809.061)(245.09381, 681962.8)(246.0965, 102191.03)(227.08301, 71378.7)(228.08641, 11003.36)
harmalol	1	1	1	1	928779	1070729	1081496	1036685	1147145	1197778	1	1	1730183	1927781	2190163	2323065	1	1959215	1118434	1425392	1144968	1	1	1785125	(201.66948, 1809.8405)(201.59145, 333.80502)(182.08318, 36920.92)(183.08543, 2426.873)(184.08995, 127.16501)(201.10394, 19779.057)(202.10475, 3513.4446)(184.0946, 418.13)(209.38443, 5880.0117)(210.08777, 2150.866)
3-amino-5-hydroxybenzoate	1788094	1	1	1190295	1	1005314	1	1400257	1	641883	818761	763968	457209	493899	1483847	451724	225763	389845	370487	436663	387785	115045	347461	182334	(152.40279, 20362.088)(153.68108, 5542.489)(155.54298, 1694.5801)(135.02826, 3145.625)(156.51997, 3194.8)(158.05565, 1349.13)(135.02986, 5197.589)(136.03192, 438.29666)(137.0454, 71.88)(175.08652, 12089.757)(176.0282, 722.715)(157.68074, 3244.7627)
(-)-jasmonoyl-L-isoleucine	1796180	1	1	1125601	1	715905	1	162162	1	356643	1	505037	1607428	854055	1	859349	3834215	1	2292280	1374427	1322496	2344554	1	1439449	(322.20135, 36443.31)(323.20355, 8300.636)(324.20972, 2183.3938)(306.01398, 7839.6577)(305.19617, 412.84003)(306.1902, 354.24)(324.2131, 1100.7517)(326.2195, 1534.0)(306.932, 6467.4204)(309.20746, 22070.605)(345.92706, 14111.9)(347.29742, 52250.547)(348.48636, 12482.782)(350.20355, 3608.7449)(328.39606, 5065.856)(330.06592, 3808.4)(331.19345, 1832.295)
(8Z,11Z,14Z)-icosatrienoate	4027366	3416962	3867096	4075864	4649598	4131988	4398544	2607006	2832581	3193255	1	3124166	2793793	2485315	2230620	1645836	1596667	1	1	1633556	1245686	1417190	1885529	1624417	(305.248, 46027.93)(306.25125, 11399.322)(307.2597, 1800.8156)(287.23682, 3469.1228)(288.24326, 157.98)(307.2609, 1482.952)(308.2645, 97.61)(289.2509, 502.74643)(290.2501, 125.87001)(328.23593, 19817.744)(329.23434, 5740.8667)(330.2406, 368.01)(310.22614, 27883.785)(311.22757, 4157.5796)(312.22775, 150.23665)
homoserine lactone	1606453	367400	869479	415159	1896761	607864	503220	545246	433223	233247	369806	296923	1999898	1	791222	745907	343572	1	1	1	1	386070	667619	1	(102.05528, 30227.18)(103.05847, 1316.7899)(104.0528, 1797.14)(107.07077, 1763.801)(125.93445, 3971.307)(126.039795, 169.0)(111.04429, 1509.7107)
2-methyl-itrans/i-dienelactone	8079617	6894691	755659	4920005	262650	289551	514674	1946889	1188433	1404291	361013	472975	3145135	1038227	3263046	3048981	3855876	3959156	1935415	4633872	2354591	1902778	3664290	3466358	(155.39835, 7647.7534)(156.40102, 2038.77)(158.02988, 3046.2598)(137.58685, 2921.4832)(139.016, 599.41)(154.02707, 81803.43)(155.02792, 3221.3152)(156.0259, 8650.47)(157.02763, 256.344)(176.36815, 346955.94)(177.01349, 101570.266)(178.00894, 96171.555)(161.20488, 1205.428)
TRIBOA-&beta;-D-glucoside	67830	40978	74047	61977	73696	58729	1558748	80150	26001	40741	50392	66136	1	1	1	1	1	1	1	1	1	1	1	1	(359.08646, 3000.5654)(360.07715, 319.10666)(342.7925, 845.88)(345.4153, 823.57)(345.079, 5313.22)(346.0837, 1044.25)(364.1873, 48047.83)(365.10562, 380361.28)(343.96216, 3474.7737)(345.0886, 6212.893)(346.58896, 4523.06)(383.0806, 260547.11)(384.08313, 36029.004)(385.08328, 9179.689)(386.35754, 2098.9148)(387.08194, 877.1099)(366.5157, 1936.439)(369.0751, 2007.2651)
castasterone-23-O-glucoside	854557	944691	1245165	341633	340319	253458	299875	804888	1876142	1676193	3179204	2029481	255177	319278	1876073	389460	929891	423286	1953845	3364560	2197141	1211380	3796542	831912	(627.2797, 4351.261)(627.4035, 1610.908)(628.4184, 1105.74)(610.0597, 17025.525)(611.14716, 5805.863)(612.20593, 1439.151)(613.4081, 972.7125)(632.2637, 307.57333)(610.39655, 505218.12)(611.39935, 193951.52)(612.4017, 44519.11)(613.4034, 8413.417)(614.4052, 461.41)(650.14105, 11619.009)(651.39355, 6636.719)(652.45984, 18790.14)(653.4653, 10625.701)(654.47235, 12234.424)(655.40784, 4299.4385)(633.…
(-)-medicarpin-3-iO/i-glucoside	7024992	5899263	1931338	1	1	1464583	1557223	2466212	4778212	1137322	1	2449327	1432266	1331855	1385574	1	2946659	2400584	1	3749775	1	1	5498709	4136610	(432.14288, 204.98999)(414.136, 541.66)(433.15024, 107093.41)(434.15305, 27979.572)(435.15887, 7180.225)(436.15427, 941.4267)(415.14188, 28675.344)(416.14572, 8090.724)(417.1557, 2584.42)(458.1407, 4235.68)(458.39343, 2197.4502)(438.71036, 3282.9531)(440.1318, 2932.7324)
1-16:0-2-18:3-diacylglycerol-trimethylhomoserine	1	463044	1	1	291317	478648	409236	473972	1	420122	306746	1	712242	1	319878	714153	1622421	560665	1026738	894057	1	1	501775	384024	(734.5964, 742.64667)(735.5935, 460.05)(716.2941, 833.0064)(719.5935, 441.15)(719.5931, 1051.2)(720.5954, 348.12)(716.7894, 2187.6528)(718.1617, 1334.1571)(719.2559, 735.73)(720.5951, 667.49)(761.5842, 10898.888)(762.58826, 6076.4585)(738.5687, 18009.713)(739.57184, 7241.771)(740.57324, 2973.3987)
kinetin	1500829	5426325	2017692	4769851	4478950	4628333	4979082	3689910	1	5584031	4668308	5246080	7615715	8108672	7716750	8176686	6318370	7588024	5793323	5654363	6593829	6559928	6588068	6122217	(219.0885, 695.2175)(201.07625, 495.135)(216.08752, 39244.47)(217.08838, 1849.3682)(218.08578, 121.20801)(198.07698, 54152.32)(199.0792, 6495.6025)(200.07344, 117.36443)(238.06989, 2742.0774)(239.06645, 161.68)(220.19151, 40280.2)(221.06453, 5931.9077)
red chlorophyll catabolite	12433309	12909890	17389508	17629470	18335244	12528430	10361553	12885110	15466463	12220812	1	11065355	2119846	1753124	592901	1095506	4788086	2437336	1	1	1	3073117	11600487	1515468	(626.26917, 15785.922)(627.27454, 4547.504)(628.2778, 733.25385)(608.2589, 3803.7976)(609.2716, 150228.42)(610.27454, 60515.867)(611.2784, 13540.344)(612.2812, 2663.8594)(651.2761, 70.88)(632.75635, 424.33316)(632.2533, 69.665)
itrans/i-aconitate	492765	662961	532274	428888	472540	397646	732840	496227	413147	272869	472813	348380	1	1	1	1	1	1	1	1	1	1	1	1	(171.99374, 1181.616)(152.98001, 1013.4619)(175.84436, 670467.25)(176.93066, 135951.42)(177.0137, 77566.04)(157.08192, 2917.6165)(157.99992, 237.70335)(193.9815, 22630.076)(194.98746, 267.305)(179.98323, 5699.622)
zeaxanthin	233484000	296955424	220892592	380005824	1	1	151317904	203845408	290346496	143917568	1	269169216	70413096	5344262	7760521	123857304	152856032	38929056	1	1	1	63926152	8366815	7830276	(568.42737, 59491.395)(550.4158, 24877.287)(569.4358, 327280.28)(570.43945, 174498.58)(571.44403, 40293.082)(572.44916, 8043.8403)(551.4261, 3121337.5)(552.429, 1523187.2)(553.4328, 347569.97)(554.4367, 53439.035)(555.43677, 11603.991)(593.09576, 4757.125)(594.65576, 44357.96)(595.5521, 202487.12)(596.3017, 163034.19)(597.12634, 121028.97)(597.4322, 151118.72)(575.74896, 509.05112)
C-13sup2/sup-carboxypyropheophorbide ia/i	1	1	1	1	1	1	1	676128	411099	326348	1	1	331900	260349	225200	328123	1	167397	346819	1	331938	265447	1	245634	(578.9614, 3033.944)(580.253, 2525.7717)(581.2555, 4184.415)(562.11816, 2021.0287)(563.2456, 2330.502)(563.9145, 2004.6967)(565.2479, 2196.975)(580.5944, 3398.0437)(580.5071, 4226.5376)(581.267, 5161.7837)(561.4128, 2122.345)(564.0504, 3196.756)(564.50024, 2654.1826)(565.5901, 2608.72)(603.2438, 2569.744)(602.2404, 1819.87)(582.22485, 9484.151)(583.2276, 3605.1292)(584.22864, 1166.3425)(585.2287,…
folate	84083	73196	104428	146526	118859	111495	118018	107196	148909	201053	131881	120648	1	153942	121422	1	1	1	106374	1	114028	1	1	1	(440.36395, 4647.859)(442.88718, 555.41003)(423.12994, 4375.7554)(424.13412, 803.89124)(442.14896, 3264.5198)(443.1563, 1325.595)(426.1334, 181.92)(464.24875, 4196.496)(465.2443, 5216.1865)(466.12466, 751.5728)(447.7199, 848.70197)(450.12402, 272.25)
cannabinerolate	1	1	4338819	5372153	1	2435273	3226044	930773	1	1714511	1	1	2199262	505589	1	1	5643334	5181906	2942224	1	1	1	1	1924022	(361.3365, 864.44995)(363.2283, 546.96)(341.21106, 291.06702)(364.11685, 501.88504)(363.2381, 140.89)(343.64084, 1871.8707)(346.08838, 1878.3329)(346.98468, 1292.7501)(347.2313, 1415.61)(382.21326, 4518.5566)(383.2127, 719.51)(384.2088, 441.37)(364.1993, 51514.062)(365.2036, 13819.966)(366.2064, 3367.155)
(2E,8Z,11Z,14Z)-icosatetraenoyl-CoA	4335817	2486958	2121744	2349834	1	1	1	2182129	1	2241948	1343720	1943732	1	1	1	1	1	1	1	1	1	1	1	1	(1049.3105, 1598.1414)(1031.4396, 1240.3562)(1033.313, 1146.82)(1034.3123, 1309.53)(1035.3105, 1308.39)(1036.3152, 1517.45)(1037.3158, 1166.24)(1038.3134, 1101.48)(1050.3153, 2627.03)(1051.3169, 773.11)(1052.3152, 235.16)(1032.3126, 1499.4514)(1033.3135, 766.8133)(1074.6873, 1697.2888)(1075.4539, 868.23285)(1076.115, 708.06604)(1076.9863, 519.0567)(1079.3232, 280.34)(1054.3018, 26225.898)(1055.29…
neopinone	1768075	2147844	1306973	1197234	1943327	1	1	742257	980903	1	1495893	1027631	1	1	1	1	1	1	1	1	1	1	1	1	(298.14493, 70363.414)(299.14703, 18958.104)(300.1406, 3452.627)(282.2805, 10892.603)(283.64, 7986.825)(301.35693, 3959.1738)(303.16296, 49671.06)(304.1663, 117502.33)(281.1424, 2481.93)(325.3695, 2437.469)(326.14935, 4478.018)(305.2697, 2273.9631)
itrans/i-caffeate	11182758	1556035	2384525	1105003	1929010	359764	607548	2527896	751069	1899858	2675730	1	1664055	2144375	2354135	1504548	2511479	3097177	1621460	2441858	636918	2197682	3102084	1670553	(179.03545, 158227.75)(180.03824, 20455.994)(161.024, 596.64075)(162.03217, 114.02334)(162.0324, 266.16)(205.03145, 12814.11)(206.03612, 1410.8079)(207.03685, 151.65)
methylchavicol	2918867	1759062	2946454	2811528	1569767	1560540	1	1829513	2212334	1729953	2450015	1	3114237	3268935	1	3130799	1890794	1	1	3951831	2291836	1	2395599	3063701	(149.5919, 2049.0)(130.07811, 1032.1366)(149.09666, 75930.516)(150.0997, 8307.689)(151.09665, 1661.386)(131.08595, 56889.18)(132.08917, 7563.9097)(133.08551, 1505.8173)(171.07948, 296.93002)(155.3243, 2719.1616)(158.0846, 557.53)
dehydroabietadienol	622151	575813	1	683196	319802	238455	444416	556803	458753	380738	626959	1	140958	1	142983	282740	1	1	1	1	1	152825	1	1	(286.22574, 1892.9868)(287.2357, 144.14)(268.21658, 5200.005)(287.2354, 804.18494)(269.22623, 4289.7593)(270.2301, 373.2378)(309.21945, 3569.879)(310.22647, 627.9692)(291.20972, 8930.955)(292.21417, 2075.1477)
isatin	539596	568781	471188	616358	289043	1	1	451143	1	453068	506744	694638	1	393321	440242	363295	448091	679408	511973	472865	318927	427493	628781	480017	(150.14021, 8283.671)(149.03642, 932.658)(151.0402, 423.41)(129.62312, 6714.693)(130.44925, 656.6671)(131.0114, 692.906)(148.9424, 18420.936)(149.04044, 645.31854)(134.041, 855.76)(171.02596, 438.58334)
3-methylphosphoenolpyruvate	73868	139712	74353	1	61151	1	65923	53748	36951	60066	64316	102754	1	1	1	1	1	1	1	1	1	1	1	1	(180.97667, 4895.5303)(181.98021, 736.4367)(160.9618, 215.05)(179.98337, 6397.1377)(180.97485, 1603.565)(163.97794, 1614.0067)(203.63676, 274.6)(186.9596, 474.07)
7''-O-phosphohygromycin B	1	1	143810	140966	116696	1	122357	105554	131240	107869	1	113430	999306	630272	982496	793530	252392	819675	1	1	1187816	233010	911640	1549888	(612.6633, 2791.167)(613.21515, 4697.3823)(612.2106, 147.0)(590.20013, 34839.496)(591.2028, 9642.181)(592.208, 5611.13)(610.8224, 11251.178)(612.1499, 5846.584)(613.02686, 1806.816)(612.23083, 485.16)(592.92596, 2807.647)(594.0736, 531.69574)(595.2149, 3859.6453)(597.2189, 28183.469)(632.12085, 6665.4927)(633.46155, 1201.7225)(615.0811, 7641.7188)(618.5681, 39701.67)(619.2049, 9952.04)
hydroquinone-O-&beta;-D-glucopyranoside	7924155	4762000	3431065	4301457	2666584	2652681	1772547	3681393	775415	1403157	1178614	3104743	330782	1	308511	96941	4467464	3038485	3270292	228599	3758280	3030136	274760	365842	(273.46982, 3279.4526)(274.09537, 4037.1274)(256.31924, 52752.72)(257.08563, 13604.306)(258.085, 150.86)(273.6537, 10076.752)(274.48517, 12572.158)(275.60855, 39963.36)(255.08684, 33255.19)(256.08966, 7677.3984)(257.0872, 156.24)(296.75064, 2979.2056)(298.08945, 1029.52)(277.80557, 73939.46)(279.38123, 6769.1177)(280.06842, 8521.947)(280.0668, 967.755)
rhamnetin	1070654	1378945	1265166	1415792	1120299	827179	1000396	1130748	792828	1	1359629	1403645	578216	824800	1	707649	650914	608412	1005143	1	557774	536085	1	1146041	(301.05502, 177.825)(343.05365, 39039.473)(344.05692, 6506.005)(299.0538, 159.54)(317.06616, 47105.395)(318.06955, 8141.0874)(319.07233, 1148.5348)(325.82645, 179.46)(326.0479, 287.42)
coumestrol	161573	218040	161438	264715	284324	105513	184494	50745	117268	69663	201867	53801	131794	151583	1	130000	190842	162889	157480	1	1	1	89831	1	(269.03705, 2596.207)(269.03622, 382.52997)(270.0321, 443.99)(253.78609, 902.0225)(271.9763, 4690.501)(273.0569, 11629.29)(252.48357, 2617.9863)(253.33647, 354.087)(292.9208, 2912.319)(294.03497, 2511.7588)(295.54047, 7187.31)(295.0376, 3841.34)(296.0384, 2420.59)(273.59476, 3553.2126)(276.74042, 1494.3428)(278.0314, 2065.49)
palustric acid	1	1067437	3140935	3987313	1	906167	1122577	1291922	2997931	3445084	5667515	3776975	3506540	3997775	2544513	1596952	2537869	1325432	3127104	3126518	3801495	987250	4828044	4508193	(301.2169, 30037.432)(302.21997, 6367.5938)(283.20636, 63938.836)(284.20975, 13519.112)(285.21524, 1352.4011)(327.07526, 611.93427)(328.22058, 143.765)(307.37903, 7077.5073)(309.3125, 35070.09)(310.14764, 10539.216)(310.71143, 7306.94)
5,6-dihydroxyindole-2-carboxylate	6842706	4958501	3486670	3121905	3091356	2918997	3151271	3736511	4445834	4102197	2422920	2085270	3708306	5352563	4241944	4290139	891238	1307842	1549937	1834526	98435	2662893	896213	180354	(194.03476, 8787.235)(194.28693, 3257.5876)(195.036, 93.7)(174.66962, 8735.477)(177.52614, 17128.863)(179.03229, 714.445)(193.40572, 7339.578)(194.63828, 2432.312)(175.47607, 17254.441)(215.35149, 99609.51)(216.35553, 7630.7285)(217.01608, 7726.1494)(218.0171, 145.75)(197.69594, 786.57874)(198.992, 77.83)
1-18:3-2-18:3-phosphatidylcholine	21479596	10996890	18882146	14411453	9897729	11207117	7954173	12991956	13038482	12040385	11652068	7659654	63359864	63151564	58395368	48892696	34034284	15623402	1	1	1	10874793	28283720	16547077	(764.36084, 5649.5786)(764.534, 6892.7)(800.5229, 5362.047)(764.0324, 5688.666)(764.53314, 6090.7964)(778.54083, 559427.56)(779.5435, 271261.94)(780.5468, 79896.734)(781.5535, 26837.605)(786.3215, 1564.1333)(787.14105, 3477.4856)(787.6706, 3793.187)(788.3328, 4279.068)(788.5354, 4472.49)
quercetin 4'-O-glucoside	151847	88632	113431	177757	100542	97651	72390	194950	53835	68104	1	246480	1	1	1	1	1	1	1	1	1	1	1	1	(466.6524, 3946.5947)(467.69922, 5729.298)(469.1031, 3805.5498)(447.08527, 9140.32)(446.08795, 7810.915)(468.10272, 12904.73)(469.10382, 4170.12)(470.1089, 3062.185)(446.75568, 7996.3984)(450.0975, 264.62)(489.35388, 3783.8455)(491.8017, 3522.8645)(492.0863, 2700.35)(473.0816, 311.49)
L-rhamnulofuranose	1	1	1	1085797	408805	1	251398	380378	1	1288350	1	911467	1	1	1	1	1	1	395116	1	1	339291	272109	325823	(164.06728, 7877.4927)(165.0597, 2880.75)(146.05695, 3939.4575)(169.42053, 5182.615)(147.06494, 24702.08)(148.06342, 1092.2134)(187.36026, 806.7689)(188.0616, 56.71)(172.45644, 2751.157)
luteoforol	278850	298175	222196	252472	287568	240957	140943	263982	1	312293	221965	320172	1	258596	1	306750	312714	304840	275169	312040	303809	269721	248242	307896	(293.0865, 9901.756)(294.08716, 1946.5621)(275.0778, 29302.066)(276.08044, 4583.549)(293.09375, 454.55)(273.12564, 10515.3545)(274.12924, 12949.482)(276.0806, 38173.64)(295.45953, 93.31401)
porphyrin-ring	1	1	141202	1	189880	155320	142748	137866	1	1	189088	1	60341	1	1	1	113118	1	1	139221	117579	1	207207	139993	(308.39355, 2545.2356)(310.11505, 519.83)(309.11258, 7419.669)(310.1181, 1578.189)(331.9296, 7831.6763)(334.1078, 2864.192)(335.1111, 979.3)
4-methylthiobutyl glucosinolate	1450585	1380405	1690226	1749356	2235198	1765819	1400001	1370105	728955	1175268	2081615	2612686	1	1	1	1	1	1	1	1	1	1	1	1	(420.71506, 2963.8665)(421.065, 253.12)(404.03003, 1251.986)(405.83075, 2774.063)(406.65585, 2231.9612)(407.82904, 1621.3579)(408.0336, 947.02)(421.78418, 2945.1318)(424.25406, 321.34)(406.0382, 1780.35)(407.5365, 1527.5651)(408.0398, 1707.31)(444.03635, 19051.533)(445.03186, 55659.027)(446.03476, 11786.57)(447.28235, 10423.747)(448.23233, 825.213)(450.03137, 292.24667)(427.52606, 829.21375)(428.…
1,5-dideoxy-1,5-imino-D-galactitol	1875775	1	1847554	1335633	1221563	1265709	1001730	1075635	1	1	1	1	327197	1	1	1	392333	1	469801	402302	488793	361567	1	1	(164.09, 250.21002)(146.08089, 802.09924)(169.10837, 274.1967)(151.09752, 100.38333)(187.08133, 36672.723)(188.0844, 8039.729)(189.08028, 5710.036)(190.08081, 197.435)(173.0808, 189.81)
8-hydroxykaempferol	625661	1131364	611131	692417	1493468	929871	649438	539310	939666	482727	598043	584136	367421	472968	278187	416163	306200	227779	434551	495456	264340	208431	411008	475321	(301.03516, 27240.314)(302.03848, 4535.564)
3-acetamidopropanal	94087392	96646320	1	53243072	1	34857140	1	43260112	1	1	1	1	1	45875784	1	106991952	67717928	1	71261416	61983104	45698588	54297048	3013309	1	(119.57445, 1613.9)(116.07077, 2424501.5)(117.07403, 151372.84)(118.07038, 6732.962)(103.07392, 3769.8176)(142.0638, 217.87)(120.04083, 1015.9199)
indole-3-acetyl-glycine	1	1	411124	1	1	1	430952	382293	398898	617378	270052	381197	738318	730544	1094289	947300	749709	796456	575510	635769	538283	603039	1	1107744	(231.07669, 28839.045)(232.08043, 3617.0156)(213.97891, 5161.19)(216.0763, 1339.37)(233.08832, 5932.1646)(234.09001, 807.77496)(215.48833, 5699.943)(217.73181, 2854.9194)(218.08397, 3488.61)(258.70044, 1144.4951)(240.80095, 354.076)(241.0682, 276.38)
3-deoxy-D-arabino-heptulosonate-7-phosphate	104571	92461	139419	64393	52390	87343	71384	131072	169841	163601	104938	105666	1	1	1	1	1	1	1	1	1	1	1	1	(286.1023, 9717.443)(287.33688, 12228.239)(288.0063, 1091.84)(269.72385, 4053.6487)(290.47333, 7258.8184)(291.0209, 12000.47)(268.16595, 4930.1978)(271.01404, 2381.53)(312.16934, 4448.9673)(294.32327, 6932.2534)(294.9905, 7347.147)
3-deaza-GMP	1	511447	1	396880	673135	498268	682786	617597	1	652648	406012	414708	1	1	1	1	1	1	1	1	1	1	1	1	(360.0454, 3377.5173)(343.5393, 2495.1816)(344.79007, 2199.6726)(361.05304, 23270.71)(362.05716, 2181.8113)(345.18964, 3327.0085)(347.049, 1717.93)(383.48224, 1578.1478)(385.1836, 1175.8385)(368.14456, 5729.2964)(369.6332, 6686.646)(370.03436, 11493.6)
corynantheal	18157036	1	7708180	9148314	1	4102951	4555234	2103936	8142003	4650970	15747069	4639807	1	1	897111	3504299	6779534	1	5543916	3881766	5590393	1	5815138	3898208	(277.99213, 5674.21)(279.74945, 1164.2899)(281.18604, 4391.7466)(320.84705, 123001.78)(321.96063, 71616.78)(322.73795, 27459.32)(323.18396, 7512.1846)(278.1747, 8845.089)(279.17404, 2264.6975)(296.18625, 267264.16)(297.18918, 53301.875)(298.19043, 6991.7607)(299.19638, 774.27)(302.55795, 2249.7886)(304.07462, 11248.644)(304.1754, 12231.62)
pelargonidin 3,7-di-iO/i-&beta;-iD/i-glucoside	2915289	2950550	2645178	3172331	4041112	3405278	2782501	2287684	3074923	2395590	2638687	2576392	1203316	1395281	1	1503859	2586451	1648255	1	1868807	2019121	1883854	1871286	2180445	(578.2132, 518.3517)(579.15424, 822.33)(595.1667, 57899.203)(596.1701, 18362.705)(597.1724, 4785.344)(598.1742, 573.2635)(599.17554, 145.95499)(617.1489, 35089.78)(618.15265, 10349.088)(619.1547, 2624.7798)(603.0634, 1676.416)(604.0591, 1596.5029)(605.04004, 960.68665)(605.151, 760.70496)
3,5-dihydroxyanisole	1	1	603653	657408	859080	894448	1044350	897958	1	1291454	558540	1627239	939779	781942	1	892860	1	1002736	924808	655562	1	421563	1	1	(140.04759, 15642.017)(141.0506, 1472.13)(124.041016, 5958.5645)(141.55585, 20235.426)(142.0576, 2030.5208)(143.05196, 221.55)(123.04428, 3167.514)(145.02719, 1422.706)
a 2-acyl-sn-glycero-3-phosphoglycerol (n-C18:1)	1	1	1	1047657	1	863452	1	683676	1	1	1	1	808275	1	705485	900365	737849	533994	534640	280309	1071108	994277	929760	446535	(509.57373, 5094.2964)(510.84137, 2469.8213)(511.31, 565.75)(492.1924, 1538.5046)(495.7896, 490.14)(510.69904, 2465.2017)(511.58328, 1365.1942)(512.63617, 362.995)(515.3041, 596.34)(493.59943, 1480.9001)(494.6977, 1059.6199)(498.304, 2202.37)(533.8267, 9249.969)(535.627, 936.9567)(536.2841, 218.83)(537.2971, 1251.59)(514.76776, 17847.82)(515.80835, 4062.4353)(516.8662, 767.906)
8'-(3,4-dihydroxy-5-alkenyl)phenyl-3-[9'E,11'E-pentadecatrienyl]catechol	1573199	1375033	1566230	1	793779	1	1	878544	996147	1	1	1	1	1	1	1	283571	1200920	1	176243	301899	318184	1	412506	(626.42896, 35241.02)(608.4155, 13175.466)(609.4374, 9828.125)(628.5285, 84512.664)(629.53314, 34147.406)(630.0388, 8652.01)(630.4411, 1042.485)(615.4424, 226332.98)(652.2659, 8139.017)(653.3242, 10087.741)(654.004, 13752.26)(655.4359, 9583.218)(635.1234, 10613.617)(636.7613, 7559.797)
(4-hydroxyphenyl)acetaldehyde	2166958	2067495	1723346	814585	2077077	2012507	1327783	1039297	1382570	1	1394265	1371357	1	1383140	1164876	787283	1115808	656728	1425316	1582954	2015381	1530868	2106533	1236164	(138.05577, 59547.65)(139.05815, 6269.6553)(120.477356, 2127.022)(123.05455, 7147.8594)(137.06097, 40778.258)(119.04954, 28888.08)(120.0526, 2771.0322)(159.04251, 87.104996)(141.03247, 3265.1296)
3,4,3',4'-tetradehydro-&beta;,&beta;-carotene	1	16576830	1	21585092	7099223	1	7180807	11837414	15531938	7789864	12150655	1	682301	3056470	3188730	5889064	7630092	2303971	4152448	7970919	2389740	2897382	8234221	1	(533.08093, 182524.86)(534.418, 116408.14)(535.42377, 29124.52)(533.415, 163769.78)(534.41815, 70724.625)(535.42444, 24360.553)(536.4293, 6446.31)(560.8775, 1932.209)
(R)-adrenaline	1	1	132597144	151292560	1	118962960	128858360	97492056	1	105311960	1	94082232	49243592	40978744	44081416	47248508	67329408	59647760	61948504	1	1	61944020	94804184	64520892	(184.09668, 23816.877)(185.09566, 4596.388)(186.0914, 1100.6754)(166.08684, 2738833.8)(167.09003, 279078.25)(187.10938, 12391.93)(208.97346, 31286.783)(211.0963, 708.34)(189.45132, 10006.605)(190.07274, 823.6869)(191.07286, 611.3925)
isn/i-glycero-3-phosphocholine	1	1	1351399	509824	5068126	1027797	1	1400635	681777	1	1	557527	977622	644292	1	1714357	799751	913168	2646529	1634596	1670305	974561	1258895	1067671	(262.1135, 280.89444)(241.2138, 1369.7518)(243.1018, 3118.53)(258.1106, 45719.496)(259.11462, 6659.506)(260.1156, 235.42)(241.04478, 8553.287)(242.10518, 2602.444)(280.09238, 34943.832)(281.09595, 3687.13)(282.0942, 562.1981)(263.99377, 2900.4417)(264.58752, 579.025)
(2-itrans/i-6-itrans/i)-farnesoate	2390799	655610	1	1	1	1787000	1958041	2008888	2932574	1	1	2661705	1	1	945754	1	1	3811545	1	1804600	1	3162764	2880473	2146978	(235.16995, 51005.5)(236.17244, 8905.092)(237.16493, 92.96334)(217.15932, 16189.417)(218.1625, 2533.8113)(240.96233, 5968.7847)(260.168, 64.1)(240.1485, 7616.8184)(241.14464, 577.54333)
pelargonidin-3,5-diglucoside-5-O-caffeoylglucoside	219654	243452	174774	186964	268304	239857	154759	164019	236840	192012	159514	169793	135847	129132	1	115262	172004	194617	185799	222293	142934	1	199412	190973	(738.18915, 3089.3762)(760.20953, 10942.365)(762.15955, 1575.0975)(762.96564, 569.2825)(739.185, 4936.6255)(740.1908, 1468.0177)(741.19275, 422.99152)(782.1931, 1680.1919)(783.4931, 748.427)(784.53253, 109.378334)(785.2047, 174.6)(761.3067, 577.8886)(765.1837, 2344.34)(766.1908, 1072.8)(767.1901, 2987.71)
coproporphyrinogen III	1	1	353043	407540	407778	272432	1	217449	1	1	409751	1	1	1	1	1	1	1	1	1	1	1	1	1	(639.2835, 8104.998)(640.28644, 3104.595)(641.2929, 467.6417)(685.289, 373.12332)
&alpha;-phellandrene	428560	364577	778456	2114686	1	829701	1	787613	677284	1	1	1	562253	1	1	1	1339859	1	1	1	5598483	4192012	1	1	(141.1401, 417.745)(137.13306, 17946.133)(138.13618, 2482.5786)(159.11465, 66397.69)(160.1171, 7092.7466)
abieta-7,13-dien-18,18-diol	4042737	5305259	1	1	1	5390404	1	2773354	2702914	1	1404108	3325968	1	598357	1	547334	1	451237	760353	610593	329367	386026	1	570435	(305.13266, 2163.441)(306.74377, 258.19998)(286.38104, 1979.942)(287.2207, 118.39)(305.24823, 53435.574)(306.25143, 11402.5625)(307.26093, 2219.31)(287.23593, 3172.4448)(288.24164, 586.8075)(327.23148, 34710.785)(328.23532, 8819.38)(329.2354, 216.185)(309.40344, 70620.43)(310.2275, 18025.3)(311.22757, 4290.845)(312.22522, 206.83)
iN/i-acetyl-L-aspartate	1601436	1249616	1728890	1	2050411	1461069	1599991	1642019	1171338	1447281	1719266	1532638	2991849	1444576	847747	1	4541893	3105200	2510753	1931346	4288295	3261916	1400687	1	(175.03749, 1617.0143)(176.3725, 305.68335)(155.27243, 6233.8276)(156.52588, 2177.0833)(157.5235, 1612.99)(174.08804, 29173.459)(175.04013, 4670.1123)(176.0327, 222.56)(158.41415, 102032.63)(160.87248, 33881.566)(197.69249, 4694.194)(201.03595, 16700.34)(178.00993, 33628.934)(179.01103, 3614.5867)(180.01094, 349.7429)
ient/i-kaurenal	622151	575813	1	683196	319802	238455	444416	556803	458753	380738	626959	1	140958	1	142983	282740	1	1	1	1	1	152825	1	1	(286.22574, 1892.9868)(287.2357, 144.14)(268.21658, 5200.005)(287.2354, 804.18494)(269.22623, 4289.7593)(270.2301, 373.2378)(309.21945, 3569.879)(310.22647, 627.9692)(291.20972, 8930.955)(292.21417, 2075.1477)
dihydrosorgoleone	6009405	1	1923983	2385063	2063087	1928170	1247507	1563269	2113760	1581270	5793430	4464102	1924156	1	1031266	1	3072572	3019838	1	2922697	2124677	2123914	3558488	2378164	(344.90332, 4205.2793)(346.91354, 9502.75)(347.7405, 21930.996)(348.2426, 11034.93)(326.2233, 3435.188)(345.24246, 8633.389)(346.24588, 2523.8372)(327.23257, 97313.29)(328.23572, 25805.191)(329.2379, 4343.1016)(330.2432, 369.94748)(367.2264, 2201.7869)(368.2292, 804.9425)(349.2136, 348.64252)
iS/i-adenosyl 3-(methylthio)propylamine	1160951	13313448	760060	1	621461	697234	577024	6175103	728968	11217389	688196	6055041	1	1108145	1250361	1436831	1207074	1	1	1	428215	1	1	1	(357.27597, 3541.2322)(359.16675, 546.16504)(360.1613, 2091.04)(341.65228, 6491.22)(343.156, 1343.86)(358.95096, 2654.0847)(339.15994, 8786.492)(340.17047, 1369.637)(382.15582, 1784.155)(383.4829, 3120.1267)(361.1402, 61946.78)(362.3469, 8306.8955)(363.1483, 1661.9)(364.1437, 200.83)
1,3,5-trimethoxybenzene	3216916	2121516	1	1	1844332	1397345	1	1751855	1960953	1	2434115	1	1	1	1	1	1	1	1	1	1	1	1	1	(170.0826, 2649850.0)(171.08559, 254375.83)(172.09016, 44478.168)(155.08003, 1518.0475)(171.49149, 19741.162)(151.07553, 56114.875)(152.07103, 9238.066)(153.07166, 231.19)(191.0704, 117.05)(177.06914, 2749.048)
daphnetin	11203699	1	800950	1103419	1	1	1	2511363	750238	245316	2734281	1	1663937	2118145	2388180	1507187	2466466	3093126	1606007	1	1	2186078	1	1653436	(179.03531, 142350.95)(180.03822, 17293.305)(161.02402, 726.6389)(162.03217, 114.02334)
mercuriphenyl acetate	194144	20758	136038	144319	173862	162371	1	82917	85944	140836	96084	97454	476061	489676	449883	530315	599383	589244	505756	525578	642156	642124	481590	635004	(337.24283, 5914.707)(339.26932, 1831.0748)(340.01443, 490.6743)(319.068, 1884.1974)(321.00073, 305.04834)(322.0053, 179.0)(339.45496, 2748.586)(345.04434, 1473.0482)(344.539, 691.095)(347.0489, 595.2)(318.45447, 2682.2332)(323.1234, 2928.1792)(319.62082, 2915.686)(320.449, 1449.6287)(324.02875, 1023.58594)(325.02997, 598.73334)(327.0386, 1066.13)(359.2973, 1295.5975)(362.29547, 1550.9662)(363.68…
ialdehydo/i-D-galacturonate	2763397	2216690	1893752	1518051	954564	1254194	1417814	1762587	1	1048349	875335	822239	1	1	1	1	1	1	1	1	1	1	1	1	(193.03531, 16975.684)(194.03613, 2396.1345)(195.037, 156.245)(175.02452, 26283.414)(196.68475, 2020.0555)(197.7165, 1078.2133)(198.0491, 119.23)(178.03798, 239.09375)(179.03766, 223.40999)(216.02159, 5066.8696)(217.0166, 5780.43)(202.02037, 113.01666)
5,6-epoxy-3-hydroxy-12'-apo-&beta;-caroten-12'-al	11050710	1	10419292	12234900	11244337	10390857	1205424	1142697	12693462	1	1	1488282	1	1	10570059	15733278	1	14924856	1	1	13189849	11297547	1	1	(408.2657, 1684.7766)(394.08572, 1522.3391)(409.2746, 183023.89)(410.2778, 60337.94)(391.43225, 28015.021)(392.271, 9826.851)(431.5603, 15376.998)(433.26126, 13288.05)(434.26245, 5303.56)(435.26358, 1054.0967)(415.24942, 855.83)(416.2575, 147.96)
8-oxoguanine	1	763321	1	553315	1	1	1	404711	1	436893	384803	295183	1	1	1	1	1	1	1	1	1	1	1	1	(170.0477, 5394.91)(151.03554, 2939.2302)(153.03891, 2035.89)(168.885, 20837.965)(191.03615, 1284.15)(177.0338, 786.0)
all-itrans/i-octaprenyl diphosphate	17834092	16887254	18753460	25788150	27687528	9698988	17058982	5808285	7404913	5980746	25539610	14657833	1	1	1	1	1	1	2459724	1	3600954	2450438	4944674	1	(720.42004, 11823.914)(721.5517, 26316.86)(722.55176, 38903.645)(723.54846, 84203.3)(725.1442, 74837.38)(725.431, 40129.516)(701.41766, 135745.72)(702.4183, 325305.34)(703.424, 92788.125)(704.4221, 27454.492)(743.86005, 24080.113)(746.71466, 74292.65)(747.4298, 31851.176)(748.4258, 23558.172)(727.7519, 55558.832)(728.4222, 63007.55)
18-hydroxyrenierapurpurin	1	1	1	1	1	1	1	64418	1	1	1	1	1	1	1	1	1	1	1	1	1	1	1	1	(545.3759, 4088.92)(551.3546, 7294.05)(552.3558, 2484.46)
adonirubin	4815395	3933688	1	1	3432770	2612683	3428602	3378064	6876474	8819201	1	3822758	1380741	1377251	1427212	1619791	2579270	2534200	1951971	1	2077088	2686743	2394087	2571420	(580.8959, 13361.714)(581.91956, 4610.1694)(582.5925, 1798.886)(583.38947, 252.17)(562.7782, 2963.94)(563.8246, 3789.4197)(565.7254, 2680.8533)(566.3927, 207.97)(581.4023, 7407.14)(582.398, 2048.99)(583.3973, 95.27)(564.33295, 11446.594)(565.39166, 4413.1826)(567.1481, 639.2)(567.3946, 178.84)(606.2228, 5694.6553)(606.8094, 3788.615)(607.4003, 6964.02)(586.37463, 78744.86)(587.37775, 31129.025)
erythromycin D	5708193	5257615	7686976	7074556	1	4755479	1	4452789	5710817	1	4475632	4649234	8960163	8296409	1	7871840	7758077	7830661	5987027	8544703	5383286	4634215	5787204	7034681	(704.95337, 5422.04)(705.6791, 3051.4446)(706.4703, 1103.48)(686.4474, 138942.36)(687.44806, 61572.637)(688.4416, 22613.834)(707.22327, 1584.33)(729.3572, 21529.441)(731.74835, 11742.745)(733.4627, 418.13)(709.7352, 13417.028)(711.6455, 38728.453)(712.4422, 104916.664)
N,N-dimethylaniline	1280186	719745	1616305	1368074	839527	533321	558171	692126	637436	899152	563528	735840	722742	687524	518119	1120971	786308	659765	819099	734107	734854	769233	899354	1056951	(126.10372, 6650.1147)(122.09695, 35978.824)(123.09693, 3180.2842)(145.75096, 1839.8434)
erythromycin A	3309051	2672082	4437390	5965810	1	2806194	1	3095371	2908788	2104002	1808211	2327505	4345934	4163481	3351253	1	1	1	2784554	4218491	4129249	1	3165412	3450957	(737.35474, 3060.4763)(737.98315, 2118.105)(738.4892, 11723.01)(739.493, 5217.94)(716.4482, 14771.33)(717.4521, 4450.49)(738.493, 4240.18)(718.46985, 32000.602)(719.4744, 12847.267)(720.4745, 4964.9893)(758.2387, 18188.75)(759.55084, 15531.233)(760.8103, 22777.229)(761.7282, 14932.358)(763.14825, 6840.2734)(740.4467, 25503.348)(742.38153, 21509.531)(743.299, 17018.482)(744.2956, 29146.549)(745.12…
GDP group	138284	127578	100556	1	69108	110364	137199	162259	111412	12148	87919	85858	1	1	1	1	1	1	1	1	1	1	1	1	(443.0085, 102.75)(424.50415, 1716.0)(425.5068, 1471.4299)(446.47562, 4357.081)(424.75726, 905.10876)(425.2503, 412.76752)(466.00366, 842.118)(468.20905, 550.584)(468.0014, 266.27)(445.9882, 4702.129)(446.9871, 2297.62)
D-glucosamine	4015688	1	5145616	1370793	5350839	4412112	3463855	3643523	3232995	3298101	3526830	3585780	1	1	1	1	1	1	1	1	1	1	1	1	(180.08693, 24236.986)(181.0906, 1771.2965)(182.08896, 457.115)(162.07634, 12581.781)(163.0723, 97.825)(182.09648, 3679.08)(164.08896, 186.735)(166.0892, 156.52)(204.90083, 2789.1628)(206.08467, 633.66504)(185.06602, 21694.244)
erythromycin B	3405296	3006079	4160274	4136028	2145322	2394954	2007043	2887755	2406547	1906051	2283073	2048063	2382403	1	3643844	3563662	3058976	2945912	2625331	3206120	2315303	1	2494517	2578119	(718.47253, 49252.363)(719.47504, 22625.557)(720.47424, 7198.6655)(700.5348, 2613.9907)(701.4663, 944.4156)(720.4922, 8924.716)(701.7991, 532.3133)(742.14795, 32528.125)(743.41174, 28272.889)(744.68207, 30592.031)(745.6492, 15928.406)(746.7208, 20648.037)(747.4871, 637.745)(725.0875, 17598.24)(726.4537, 13670.864)(727.45557, 15100.67)
&alpha;-curcumene	762146	1564057	1567493	1945062	712486	1	648316	1010586	371690	1	1164593	1119642	1	209962	297627	1	1	1	1	665380	959575	1	1143654	468375	(203.18, 46799.66)(204.18346, 7504.9014)(205.18599, 495.65833)
24-ethylidenelophenol	6999462	6967592	12038431	1	5886432	10289015	7056856	5901697	6395134	6146025	7960234	8353536	1	1	1	1	1	1	1	1	1	1	1	1	(426.38068, 9106.466)(408.3716, 6690.1997)(427.3936, 90949.45)(428.39716, 29161.361)(429.39807, 4709.7715)(430.4003, 400.27832)(409.3833, 104570.01)(410.3867, 33366.83)(411.38712, 7146.622)(412.3945, 398.49332)(454.63937, 1161.965)(455.3894, 760.98)(433.37302, 2346.73)(435.8806, 353.68503)(437.38965, 1076.765)
7&beta;-hydroxy-ient/i-sandaracopimaradiene	971009	588299	1344667	770127	651401	809388	764452	910672	720237	739181	907039	1120307	1	1	1	1	1	1	1	1	1	1	1	1	(270.23062, 571.1966)(289.25327, 874.96826)(271.24274, 22223.658)(272.24683, 5203.4507)(294.8656, 3074.8274)
quinidine	2613847	11876032	7530621	8365243	1	8247522	5048452	6089864	6243715	1	7365929	8301634	1	1	1	1	197733632	184429328	1	1	156518016	153441472	1	181874784	(325.99557, 14140.445)(307.1789, 3979488.8)(308.18185, 1691914.8)(309.18378, 287558.06)(326.42938, 160330.89)(327.20065, 46395.367)(309.69406, 24100.943)(311.48453, 45411.625)(312.199, 8573.09)(313.2023, 331.49)(349.25443, 4658.9873)(351.09738, 17805.703)(351.38605, 98514.25)(352.1874, 21787.406)(331.57553, 1452.0367)(333.62488, 2251.1755)
phloroglucinol	1973610	2638795	3446352	3018838	1	1	1	2933956	1	3001023	1	1	1548468	1655138	1	1750275	1	1	1	2523596	1	1	1	2783490	(127.039474, 83282.51)(128.04268, 5869.8784)(129.03923, 1840.3237)(109.02906, 14519.028)(110.0326, 500.78375)
delphinidin 3-iO/i-glucosyl-5-iO/i-(caffeoylglucoside-3'-iO/i-glucoside)	155765	1	1	337538	1	139269	115420	99880	1	150529	175811	151821	1	1	1	1	1	1	1	918580	1	721784	1	1	(954.74615, 1352.4501)(932.2133, 252.29)(954.25824, 19368.172)(955.25916, 1052.1179)(937.74805, 3280.49)(939.2547, 2399.145)(940.24725, 1590.515)(977.68024, 845.58777)(978.622, 631.0487)(956.01935, 10038.87)(956.215, 16000.0)(957.2181, 7524.69)
6,7-dehydrobaicalein	161573	218040	161438	264715	284324	105513	184494	50745	117268	69663	201867	53801	1	1	1	1	1	1	1	1	1	1	1	1	(269.03683, 2867.0176)(269.03622, 382.52997)(270.0321, 443.99)(254.37111, 1003.3034)(271.8866, 2286.3716)(253.0411, 1062.2745)(254.2923, 194.31)(292.19647, 3921.6992)(294.28622, 2817.4937)(295.54047, 7187.31)(295.0376, 3841.34)(296.0384, 2420.59)(273.09775, 2352.535)(274.51746, 509.35)
indole-3-acetyl-&beta;-6-D-glucose	967091	1	404589	1860804	4008147	1341548	515274	1531371	1	351984	1	322926	1069536	740185	823162	475626	806610	607008	1010650	850081	540820	763012	705484	746746	(338.6466, 79028.81)(341.12506, 3130.22)(342.12927, 3010.395)(319.85428, 73709.5)(320.1083, 14323.997)(340.9167, 2593.053)(341.63315, 3219.6975)(321.26007, 54419.918)(322.83505, 18368.193)(324.01477, 5462.622)(324.1243, 4322.13)(362.01538, 3714.0127)(363.1125, 2782.225)(344.18204, 7148.6133)(345.90637, 15573.442)(347.1099, 16726.162)
4-methoxy-3-indolylmethylisothiocyanate-glutathione	577819	275986	259110	626191	1	1	279464	295120	1	1	243248	1	1	284573	223958	1	1	1	1	295055	1	332403	615826	1	(524.1247, 9179.564)(506.28256, 1393.7026)(508.78067, 1641.6932)(529.13715, 1584.3442)(530.1372, 2664.66)(531.13416, 2494.657)(511.95654, 3851.4915)(512.72125, 4186.938)(513.12085, 4228.14)(549.99756, 1982.0989)(550.9515, 624.57)(551.1178, 56.04)(531.7769, 60.72334)
linoleate	25697338	30622164	22047066	32898768	16574792	10572581	18540928	17993842	15410182	9269632	20207570	1	14157018	1	1	1	1	1	21587218	17953832	20322332	23549292	18315806	12322747	(279.2329, 582022.7)(280.2364, 117846.125)(281.2382, 14475.519)(282.24265, 1298.1028)(261.22214, 89400.75)(262.22565, 17599.975)(302.21948, 2765.7454)(284.4342, 1223.5511)
5'-demethoxy-6-methoxypodophyllotoxin	2380804	2272454	1	3519024	4050910	1	2576667	2326317	1	1	1	3680828	292118	464209	297743	648771	1	527128	348993	874421	1	1	1	1035468	(414.12988, 185.89336)(396.1192, 1495.1587)(397.1174, 205.88501)(415.14047, 68481.25)(416.14404, 17059.639)(417.153, 7139.03)(400.58508, 455.64557)(402.1392, 50.08)(438.52686, 339.87897)(440.1343, 90.41)(420.5202, 2735.6582)
D-fructofuranuronate	2763397	2216690	1893752	1518051	954564	1254194	1417814	1762587	1	1048349	875335	822239	1	1	1	1	1	1	1	1	1	1	1	1	(193.03531, 16975.684)(194.03613, 2396.1345)(195.037, 156.245)(175.02452, 26283.414)(196.68475, 2020.0555)(197.7165, 1078.2133)(198.0491, 119.23)(178.03798, 239.09375)(179.03766, 223.40999)(216.02159, 5066.8696)(217.0166, 5780.43)(202.02037, 113.01666)
menaquinone-1	8127789	6079558	8989365	8109512	5540437	6453319	9228975	8431920	8020806	12369331	6995369	1	21857056	22719004	34474384	31374496	24279092	26216240	16262690	19886236	15731942	18390050	7887124	35295380	(242.98965, 957.41394)(244.1267, 1086.58)(224.44618, 2416.8467)(225.11545, 5042.4)(242.3651, 2684.058)(244.13054, 875.0151)(224.54367, 2942.9207)(228.12915, 2938.75)(265.02374, 6189.983)(268.1196, 3372.8572)(245.0938, 691502.5)(246.09651, 109368.17)
(11iZ/i)-eicos-11-enoate	1	440050	1234777	508824	375471	248999	665472	247157	262720	219072	750094	399242	287286	220406	197226	195767	271310	1	331667	296806	186380	194473	284450	302906	(309.27896, 15328.079)(310.28256, 3079.065)(311.29095, 269.76373)(291.26797, 541.768)(293.57037, 4053.4397)(333.4284, 1718.59)(334.27557, 222.905)
(3iE/i)-2-oxohex-3-enedioate	1485797	1	1156660	1204369	907149	872888	1075431	1116187	1312145	1094281	541336	540231	1	1	1	432112	1	447770	530301	510844	1	1	920270	1	(159.0139, 384.71155)(157.95204, 5592.4634)(139.62944, 11104.766)(140.34041, 709.7783)(178.99512, 21917.203)(179.99562, 2583.8174)(180.99187, 1332.0099)(160.98576, 342.95334)
cohumulone	1	1	1	9433014	1	758416	922730	860443	1	1	1	1	4249075	5125751	5158413	5680273	593050	4212221	597436	430524	509399	4630348	1	5468892	(350.19742, 12415.772)(349.6922, 1671.29)(350.189, 488.93)(330.7798, 4205.93)(330.68518, 1786.81)(348.79535, 18604.03)(349.19208, 5082.9775)(350.1966, 978.61)(331.52167, 4690.71)(333.6383, 5992.772)(334.19345, 4048.6301)(335.19263, 5181.635)(372.08932, 2106.8928)(373.93628, 1943.2676)(375.1895, 1486.97)(352.2315, 130768.58)(353.56738, 29621.996)(355.6728, 1293.925)
(2iZ/i,4iZ/i)-2-hydroxyhexa-2,4-dienoate	1800352	1	3474870	3212008	1	1	1	2962875	3184461	1	1	1	1708429	1553590	1	1572211	1226082	1955001	1	2775753	1	1	1	2777825	(127.03943, 79140.94)(128.04265, 5615.521)(129.03915, 1538.4332)(109.029, 13516.624)(110.032684, 414.02)(130.05049, 1057.7051)(151.53171, 4158.437)
dihydrohomopteroate	6688002	1	8149536	7033510	8862151	10582992	3955532	10120533	9610408	1	3734649	7625377	3190222	1	3780897	2752100	7860557	1	2674945	1	1	1	9851606	3738925	(327.11862, 108058.43)(328.1186, 14057.053)(311.11307, 1302.855)(310.1152, 215.39)(330.13104, 2158.0303)(331.1346, 1437.1)(311.408, 3547.447)(350.11353, 52401.867)(332.80682, 141166.23)(334.10382, 26006.94)(335.1109, 11400.43)(336.6666, 1142.1866)(337.10934, 793.2967)
Ip/I-cumic alcohol	1361841	1715854	1162170	1	1341559	1005673	1166134	1100076	1	978436	1	1	1249281	915345	1	1284806	1821598	1596603	1505650	1200794	1627231	1	1673163	1304742	(151.11197, 12465.853)(133.10175, 44182.703)(134.10492, 5281.8965)(174.0983, 97.16)(155.0853, 2751.2307)(156.09319, 248.52002)
etheroleate	8854817	6901042	9496022	12613437	9932833	7418965	8232099	8487760	7469896	1	8888393	8179081	13462092	1	1	9906701	1	10829012	16694455	1	1	13548690	10955034	1	(293.21176, 121208.64)(294.2151, 24908.357)(275.20166, 390187.6)(276.20474, 80406.6)(277.20908, 9400.891)(278.21158, 770.99896)(317.0776, 2269.0654)(318.9591, 35936.887)(319.8773, 30118.502)(320.2118, 12356.26)(299.4099, 2790.4358)(301.80243, 870.70593)(302.2067, 241.65)
demethylphylloquinol	8162630	4604900	6657528	6959780	3776250	3104019	6381778	3889086	6824731	4706370	3265437	5773204	4793227	5070803	3427034	2823803	4289035	2605169	2446505	3716572	2969896	5538352	3580386	2337671	(441.26654, 5960.4194)(442.37506, 1509.3746)(422.3598, 1826.67)(441.3757, 7191.027)(442.37558, 1765.5656)(423.36136, 9626.092)(424.3629, 6702.58)(465.3597, 20551.268)(466.4454, 7633.3433)(467.37012, 15026.855)(446.34763, 193727.12)(447.34985, 47189.594)(448.3517, 10705.946)(450.35953, 1264.0419)(451.368, 489.93)
&alpha;-chaconine	484081	1	1	1	369232	467083	1	523209	1	1	1	1	3176589	1	1	2559580	1	1	1	1843341	1	1	1	1611404	(852.5123, 11142.556)(853.49774, 8206.124)(854.49603, 2249.8167)(834.6735, 10798.477)(835.69885, 8283.494)(837.4977, 9309.98)(839.5236, 14950.05)(856.3892, 6981.796)(858.0955, 11107.42)(859.0256, 13494.8125)(859.52637, 12029.394)(837.7571, 13160.647)(839.5159, 8686.077)(840.5314, 16717.55)(841.5355, 6998.32)(878.50934, 9564.797)(879.89294, 16350.894)(881.36847, 16895.717)(881.5272, 11219.46)(861.…
iN/i-hydroxy-tetrahomomethionine	1144334	1	1	1602084	1129133	1249955	1	2110516	1515525	1383332	1	601850	427650	480897	350555	458245	1	390754	1	710956	1	1	1	718576	(220.67192, 3562.197)(221.0981, 510.50333)(202.08821, 2529.893)(203.08923, 882.27997)(204.08386, 173.66501)(222.11327, 7163.1157)(223.35556, 3325.34)(206.09683, 12641.279)(207.0077, 4741.5566)(207.76593, 3025.12)(208.0982, 5060.71)(244.08867, 44488.434)(244.0923, 4897.9507)(245.0826, 574.3)(225.07834, 13001.31)(226.08049, 2264.055)(227.07225, 376.74)
ursolate	212636	1197907	183450	529705	688691	191349	492882	123450	550988	657109	1	668472	1	1	1	395249	1	286600	1	315386	437928	1	816795	371212	(458.3679, 1562.7728)(461.3812, 1853.73)(438.3534, 140.95)(459.87863, 1001.50336)(461.7174, 345.57333)(439.59106, 11778.617)(440.59592, 3957.0916)(442.3643, 448.85336)(483.05002, 3135.5845)(484.58804, 1179.57)(485.3721, 1434.5)(466.13324, 2001.0024)(466.3552, 1571.29)
luteolin 7-O-&beta;-D-glucuronide	1252728	420194	824317	749740	560635	1088535	427565	814763	321526	954063	677994	1	1	1	1	1	1	1	1	1	1	1	1	1	(461.16937, 2580.3062)(463.0723, 7964.22)(443.0571, 225.45999)(462.0769, 9145.909)(463.08603, 3140.4465)(464.07486, 1480.9233)(465.0634, 109.81)(444.0726, 13353.436)(486.88928, 1219.0483)(489.32877, 4286.996)(489.07367, 3004.605)(490.0798, 5489.38)(466.05432, 26961.256)(467.059, 7036.4316)(468.05212, 3966.1165)
11&alpha;,30-dihydroxy-&beta;-amyrin	1414925	1343503	1403117	1	1700610	1359203	1124977	1005060	1024206	1246420	1425925	1771322	1	1	1	1	1	1	1	1	1	1	1	1	(484.91858, 5553.843)(486.7771, 5819.41)(487.3788, 2474.9534)(441.37103, 7377.26)(459.38303, 15120.865)(460.3866, 5230.6646)(461.38867, 865.67633)(464.53708, 8571.057)(465.54474, 11816.199)(466.55115, 5702.9766)(467.37186, 4556.567)
1-16:0-2-18:3-phosphatidylcholine	129492544	75068816	109015008	80455768	1	79449400	52694684	91566472	114934824	83334000	60473920	47941528	442082048	385272864	363153024	377805440	286855488	1	281580256	253644528	126828464	1	175696592	138925856	(755.5371, 6320.067)(742.6527, 5606.27)(743.545, 10354.48)(756.55554, 3371174.0)(757.5585, 1759211.0)(758.562, 507291.1)(759.56555, 105396.73)(760.5712, 21825.568)(742.7925, 22691.523)(744.34033, 80346.336)(744.5544, 95915.29)(778.53644, 54362.695)(779.5399, 25738.46)(764.8638, 31171.463)(766.5316, 60147.57)
a 1-acyl-sn-glycero-3-phosphoethanolamine (n-C18:1)	2033525	2378432	1	2142281	1437042	1128356	1434257	1112005	1855801	1620250	2396626	1885724	1	925309	664331	710851	3553275	2088067	1703980	1404381	1300201	1511218	1295668	1845082	(481.97433, 2151.0322)(482.85226, 1818.161)(483.30713, 1827.65)(484.3133, 162.86)(461.28995, 32590.125)(462.29245, 10793.975)(482.31635, 393.64603)(463.3034, 10172.31)(464.3043, 3390.32)(503.52344, 2147.7698)(505.2985, 5946.346)(484.7847, 2335.715)(487.74805, 4144.091)(488.95853, 5481.5933)(489.2913, 4781.12)
ricinine	1	1	1	1	530834	1	305730	273043	1	1	1	1	1	1	1	1	1	1	1	1	1	1	1	1	(149.38902, 3625.9902)(165.06624, 21361.264)(166.0661, 1222.8766)(149.06023, 8595.987)
podophyllotoxin	2380804	2272454	1120021	3519024	4050910	725985	2576667	2326317	772783	1216703	1152078	3680828	292118	464209	297743	648771	1	527128	348993	874421	1	1	1	1035468	(414.1285, 186.21802)(396.11887, 1580.6799)(397.11832, 168.71667)(415.14047, 55998.79)(416.14398, 14238.167)(417.153, 7139.03)(400.58508, 455.64557)(402.1392, 50.08)(438.19748, 524.4793)(440.1343, 90.41)(421.2634, 1998.7743)
L-digitoxose	1	1	1119972	1073596	508212	612671	1	487086	973021	1	916485	928103	1039496	718006	768420	663028	763422	1	1	749052	842435	428579	702919	1307347	(149.24231, 7178.3223)(150.0769, 5190.16)(133.30038, 18482.078)(134.07147, 26068.172)(151.64258, 6110.3804)(152.41971, 4618.567)(131.33734, 12042.022)(132.07481, 772.8017)(171.39735, 8999.042)(172.33363, 974.54724)(154.30626, 1449.1025)
ubiquinol-i8/i	1308385	577014	1125875	1051758	340481	1	1225196	476323	1314785	626538	1	962784	1170326	1	1	1	1109747	1	677898	1	422248	1710577	881283	261707	(729.57916, 1094.9053)(730.6488, 2519.8687)(731.5819, 920.95087)(732.58514, 233.66602)(711.5749, 16637.365)(712.57306, 36442.973)(713.57544, 13504.995)(714.5848, 4148.7705)(715.5894, 1071.36)(729.58624, 1231.2767)(754.5785, 1726.0607)(755.6379, 3007.98)(756.7331, 2921.3806)(757.1474, 2402.8342)(757.57367, 2051.455)(733.54755, 661.52234)(734.543, 253.07666)
calcitetrol	7136998	6937591	6833147	6964885	6802277	1	6250191	2073490	1887609	1855069	6979041	1614560	1	503461	1	502000	1308384	1066397	1321037	1410713	1	1437717	1	1222458	(433.49707, 886.96)(437.3414, 436.5286)(414.30817, 6846.792)(433.66464, 952.02997)(415.32138, 74923.29)(416.3241, 19553.197)(455.8152, 1200.3778)(457.02914, 742.62854)(441.51715, 278.326)(443.3146, 645.13)
germacra-1(10),4,11(13)-trien-12-al	46398724	42446672	43545008	41176744	1	38294904	37624736	42103476	45508268	52111992	1	40242508	28803382	32635296	29331404	32776236	1	34915184	29169450	30542072	29746864	1	1	31413552	(219.55495, 675.9908)(220.17462, 227.52667)(223.1794, 29.869999)(201.4339, 202.84181)(202.1607, 540.8788)(219.17636, 2497.413)(220.17595, 235.77502)(201.16312, 723.6338)(202.15979, 172.86)(241.15564, 437980.88)(242.15797, 74150.6)(243.16203, 9463.273)(226.15512, 29014.22)(227.15704, 2327.4019)
scopolin	10072330	4246240	2801663	2346456	2926874	4003774	2724564	1199119	1	1969313	1727573	4610946	4046586	10786908	14120186	2972357	1388099	2032333	2288771	2330783	7013645	4240166	2531360	2913963	(354.09314, 847.562)(340.0905, 220.16)(355.10342, 97596.01)(356.1087, 18888.062)(357.11115, 13045.279)(358.11572, 1484.2151)(337.56644, 4472.215)(338.09567, 899.4017)(377.08508, 52663.293)(378.08984, 9662.835)(379.0972, 521.53)(363.08847, 193.88)
a 7-deazapurine	1	2028960	781959	506852	821795	176832	505919	1135213	2006810	1796273	1	2290297	1	1040968	849382	823318	1775483	1496100	1416051	1206264	1994648	997031	2526653	1556993	(119.04865, 38120.38)(120.05011, 3358.985)(121.0408, 5146.47)(122.72797, 3595.1633)
glycerol 2-phosphate	1	154781	199636	131501	1	62600	250167	144258	1	1	1	1	1	1	300652	43980	106812	11147	153262	12134	12077	11023	74122	28488	(170.99951, 1311.78)(172.0038, 128.32)(156.99828, 3161.4717)(173.83083, 1515.4391)(192.98871, 29916.373)(193.99252, 3781.4622)(194.98575, 3398.099)
betulinate	212636	1	183450	1	1	191349	1	123450	1	1	1	1	1	1	1	395249	1	286600	1	315386	437928	1	816795	371212	(459.62286, 2583.68)(461.3812, 1853.73)(459.3755, 1620.65)(461.38202, 461.90002)(439.7562, 10286.366)(440.7601, 3264.2239)(442.3643, 448.85336)(483.02542, 2681.8215)(484.0277, 260.52335)(485.3727, 1440.91)(466.189, 1895.7617)(466.3552, 1571.29)
(Z)-2-methylbutanal oxime	163190	1	418979	400068	391089	414825	446196	383513	622827	766993	474909	480218	270950	317855	401070	347343	1	414669	1	1	311322	1	1	405538	(102.09158, 5832.7583)(103.09576, 565.03625)(124.16592, 12585.135)
betanidin quinone	218064	195400	236158	191093	306920	325709	302860	303921	203121	171513	187579	223503	1	1	1	1	1	1	1	1	1	1	1	1	(387.56952, 1782.4475)(369.19977, 1313.1599)(370.25873, 1375.1279)(371.0616, 63.46)(388.0761, 796.56)(367.05792, 3720.4172)(407.71304, 650.9767)(389.03564, 11314.696)(390.0404, 2610.11)
macarpine	1	479686	75394	393010	1	214807	205473	269420	358338	249724	1	1	1	213051	1	1	205527	203732	80864	217398	1	185755	1	163628	(378.82916, 728.2999)(415.40073, 185.97)(419.1183, 155.35)(377.92184, 772.2499)(379.3729, 1341.24)(393.1176, 23705.463)(394.12207, 4929.661)(395.12808, 405.49667)
lychnose	568561	667943	657115	715875	519410	449384	607899	690946	533272	461594	674552	642567	1	1	497183	522636	1	305905	394952	1	429819	497005	523448	484628	(667.50055, 242.08641)(668.5655, 123.26666)(668.90314, 353.5)(669.2314, 61.7)(649.2189, 5196.144)(650.21967, 1452.8132)(651.21484, 89.22)(689.2111, 1136.5624)(690.1959, 315.39185)(671.2022, 4268.6577)(672.1944, 1182.1593)
(5Z,8Z,11Z,14Z,17Z)-3-oxo-docosapentaenoyl-CoA	1	1	371794	512189	292644	323239	290847	280957	276566	313333	285728	307231	295352	289568	222115	211385	300039	245137	220959	314506	227293	239087	218148	210845	(1090.9475, 259.1591)(1092.6825, 329.7875)(1093.1116, 263.898)(1094.5593, 417.97748)(1094.8043, 241.17499)(1096.3271, 70.59)(1071.8064, 1955.85)(1073.3042, 1734.26)(1074.3049, 633.03)(1075.307, 309.04)(1076.3204, 142.36)(1090.9814, 477.71)(1092.31, 112.53999)(1094.3114, 285.155)(1095.3174, 79.035)(1072.3025, 4968.379)(1073.3049, 2440.068)(1074.306, 1068.6752)(1075.3011, 318.33502)(1115.0544, 63.7…
phlorisobutyrophenone	1	1048092	1135368	1241831	1432541	761546	1196752	1208894	1	1	1217195	1435925	2061978	1423796	1	1158604	1	1	1288324	1447781	1	637413	853300	720824	(200.0821, 60.86)(179.83688, 6593.076)(180.06694, 5932.07)(197.08186, 38716.41)(198.0849, 5339.95)(199.07713, 279.29)(179.06975, 15883.892)(180.06651, 2582.7974)(181.0672, 123.01)(220.3177, 1191.8309)(223.0762, 6246.13)(202.30617, 1154.3363)(204.062, 352.55)
&alpha;-thujene	428560	364577	778456	2114686	1	829701	1	787613	677284	1	1	1	562253	1	1	1	1339859	1	1	1	5598483	4192012	1	1	(141.1401, 417.745)(137.13306, 17946.133)(138.13618, 2482.5786)(159.11465, 66397.69)(160.1171, 7092.7466)
D-alanyl-D-alanine	259344	761745	1	1251132	1	1	1	802837	1	1	739398	1	1	1	1	1	1	1	1	1	1	1	1	1	(165.06511, 22742.246)(166.05856, 1586.7981)
&alpha;-D-glucuronate 1-phosphate	2358166	2095406	963345	1	1269359	1105760	1462342	1181454	1815478	1422022	951657	792800	1	1	1	1	1	1	1	1	1	1	1	1	(271.65173, 1762.1201)(271.9819, 209.19)(252.973, 44873.047)(253.98021, 2932.986)(258.99655, 1423.7551)(295.17938, 216.01799)(276.96533, 3967.4849)(278.46735, 977.6749)(278.9701, 1164.22)
D-ithreo/i-isocitrate	542311	684529	1	1	454034	380021	728281	483361	421368	272483	481925	352651	1	219533	264524	1	859219	442182	892218	696024	700863	580816	357568	624315	(192.72607, 475.11148)(172.49538, 805.06665)(190.01288, 11306.549)(191.01361, 830.39404)(192.01218, 875.71423)(175.90567, 388839.3)(176.91393, 149065.6)(177.0138, 74919.6)(212.56552, 191.98143)(214.9986, 536.16)(193.98174, 15818.671)(194.98895, 197.14)
cyanidin-3-iO/i-rutinoside	2915289	2950550	2645178	3172331	4041112	3405278	2782501	2287684	3074923	2395590	2638687	2576392	1203316	1395281	1	1503859	2586451	1648255	1	1868807	2019121	1883854	1871286	2180445	(578.2132, 518.3517)(579.15424, 822.33)(595.1667, 57899.203)(596.1701, 18362.705)(597.1724, 4785.344)(598.1742, 573.2635)(599.17554, 145.95499)(617.1489, 35089.78)(618.15265, 10349.088)(619.1547, 2624.7798)(603.0634, 1676.416)(604.0591, 1596.5029)(605.04004, 960.68665)(605.151, 760.70496)
beta-methylenecyclopropyl pyruvate	833345	1058122	512246	507700	875717	1	1	307627	526172	1	704778	599730	320443	253479	521884	321411	279621	1	1	1	1	1	1	1	(139.03954, 1290.121)(121.02943, 7095.308)(122.03192, 779.942)(140.04738, 33970.836)(141.05106, 2884.8655)(142.052, 215.54)(124.041664, 2615.1511)(162.0311, 135.89)(145.0206, 16572.75)
(+)-sesamolinol	376170	437778	1	1	940772	474919	268365	480042	436329	1	476665	133518	599815	1	619442	696654	367841	1	382340	432501	703481	378984	659801	529988	(374.7281, 10302.513)(374.46103, 2275.0999)(354.10712, 33410.33)(355.1213, 3717.99)(373.12918, 11862.705)(374.1333, 2029.3844)(375.12747, 878.3301)(355.11792, 8250.477)(356.12537, 2714.0146)(395.639, 4303.776)(396.61682, 4794.6113)(397.12033, 140.995)(378.97903, 503.9925)(380.1081, 11032.41)
gardenin B	443842	1	1	633316	291717	410288	658031	594837	1	372306	532408	100682	1	1	1	1	1	1	1	1	1	1	1	1	(358.1037, 2654.8237)(359.10458, 402.38998)(360.0991, 463.15)(340.52255, 4424.2314)(341.34198, 597.5875)(342.0784, 52.2)(359.11047, 1132.23)(342.10794, 6287.2065)(345.86475, 2570.695)(385.10815, 2170.1602)(363.08328, 11479.334)(364.08374, 3744.3733)
thiamin triphosphate	36519852	39556168	49625136	79701416	28911760	14514542	27297912	24782568	26954394	26948888	19387066	12534216	24980626	30975700	54604768	50326928	22813092	34191456	25969766	72370992	19177078	12666140	8992624	60604284	(483.9768, 1501306.0)(484.9796, 315667.88)(527.9743, 410.05334)(505.95804, 16521.078)(506.96115, 3400.6365)
delphinidin-3-iO/i-&beta;-D-glucoside	8018955	14029662	1	1	19121964	1	1	6621032	1	6098155	7131374	1	5255421	326187	4628856	6384182	5968816	461683	7733159	9602154	533192	4465562	8515424	10591802	(464.25275, 57409.754)(466.1068, 96944.83)(467.1091, 21207.26)(468.1112, 3258.545)(469.112, 123.17)(448.0919, 257.79333)(465.10403, 295682.38)(466.10687, 72739.414)(467.10925, 16180.715)(468.11145, 2900.1106)(469.1196, 708.51)(447.7218, 768.1)(487.08643, 3951.3933)(488.0898, 860.04926)(489.0916, 162.78499)(473.09018, 2459.8438)
methyl ecgonone	8851455	7898113	5574826	6033478	4560979	3767303	4923740	3232024	4285822	4461046	5117717	1	1	10794101	8724892	10624048	1	10592021	6307752	6406798	7146650	7198861	5281769	6970002	(200.20724, 8479.512)(200.94678, 17240.213)(201.11505, 11856.165)(183.10219, 14604.302)(199.45026, 13975.801)(200.45166, 5189.9497)(180.10257, 214793.64)(181.1046, 30475.836)(182.10478, 1360.6554)(221.15681, 4293.2783)(223.9803, 3625.3525)(224.1064, 3216.21)(203.08795, 6442.8193)(204.42857, 9099.58)
dihydrozeatin	1	1	1	379975	501742	2116289	457918	257482	1	1	518012	1	1	1	1	1	1	1	1	1	1	1	1	1	(222.1311, 261004.05)(223.13382, 40825.234)(224.13214, 11129.605)(226.13626, 431.55)(204.78766, 2733.97)(207.1263, 391.97)(224.13956, 178131.58)(223.1341, 50844.5)(224.1304, 18611.98)(206.631, 24534.732)(208.53403, 20623.55)(245.62068, 6401.322)(248.1272, 3043.35)(230.11328, 6627.042)(231.1147, 544.84)
indole-5,6-quinone-2-carboxylate	420773	1	894653	957418	218590	1	168106	102617	276985	117882	282940	93555	595881	334239	337634	682273	1008263	812167	985163	691266	1094422	757378	612407	747155	(190.01303, 13050.637)(191.01367, 889.3854)(192.01207, 788.53815)(176.0113, 58395.36)(177.01521, 5455.531)(191.88156, 2287.0237)(193.82758, 490.784)(195.0328, 344.29)(173.94345, 5305.357)(178.0222, 974.36)(214.00653, 1508.981)(217.016, 7973.35)(218.017, 89.69)(196.3978, 170.328)(197.0003, 71.61)
germacra-1(10),4,11(13)-trien-12-ol	877316	1849908	1807081	2251847	1013369	1	788585	1088300	1	1	1588115	1582212	1	268362	386416	1	848228	640017	1	816117	1201291	1	1438990	519326	(221.19029, 9002.774)(222.19377, 1365.0328)(203.18, 43783.188)(204.18347, 6980.45)(205.18602, 470.44418)(243.32726, 638.5985)(228.1747, 1480.36)
levopimaradienol	971009	588299	1344667	770127	651401	809388	764452	910672	720237	739181	907039	1120307	1	1	1	1	1	1	1	1	1	1	1	1	(270.23062, 571.1966)(289.25327, 874.96826)(271.24274, 22223.658)(272.24683, 5203.4507)(294.8656, 3074.8274)
6C-&beta;-D-glucosyl-2-hydroxyeriodictyol	9736455	1	1	1	23260668	13890713	1	8029783	1	7499300	8487638	1	1	344444	414623	1	1	545676	348753	361944	636742	584268	583344	1	(465.10376, 198263.4)(466.107, 47438.473)(467.10913, 10541.06)(468.11145, 3534.6516)(469.1196, 708.51)(447.09457, 1395.79)(449.38312, 30876.45)(450.51132, 748.968)(488.66342, 771.2999)(489.0899, 118.52)(473.08957, 2870.4236)
heptanal	223708	317404	270147	150034	166127	288838	220911	130321	167410	126390	150376	136477	216935	217413	242018	199295	114019	129521	155231	155684	156399	185397	168313	100160	(114.10308, 5285.5005)(115.11221, 11126.632)(116.115715, 832.59503)
lupan-3&beta;,20-diol	2825606	2601195	5240861	2358599	2209931	5483937	3373986	2619031	3753586	3136044	3700637	3807371	2309082	1	2149296	2387911	3152788	1983200	3044247	1	1617334	1686487	2709015	2921058	(426.3824, 10884.828)(427.39374, 96312.35)(428.397, 31060.455)(429.39786, 4749.005)(430.40033, 594.14)(468.38748, 3797.6875)(471.39526, 1834.6794)(454.46146, 597.5143)(455.3899, 535.66003)
pseudobaptigenin	1372976	1	1	1	4842024	1	3943230	652864	1475404	1	4277886	1971176	736525	572066	1	1029432	1477608	2187986	1640105	1424894	1494459	883439	3718394	1324467	(282.0497, 79690.28)(283.05518, 10206.161)(284.0749, 477.79)(265.84662, 162.116)(266.0445, 155.25)(285.69226, 1524.51)(287.0678, 825.47)(268.72604, 512.24664)(307.43668, 2258.8667)(308.3827, 6466.197)(287.5297, 433.885)
adenosine 3',5'-bisphosphate	137640	127275	1	123760	67812	100583	133307	160182	115561	1	1	85458	1	1	1	1	1	1	1	1	1	1	1	1	(424.2558, 679.4375)(424.9984, 300.91)(407.9921, 6687.66)(409.3293, 878.58)(424.00735, 580.9625)(424.99622, 340.47498)(407.85345, 4370.4155)(411.0009, 422.12)(445.98828, 4876.2256)(429.7277, 1879.8813)(432.9934, 520.46)
(-)-9&beta;-pimara-7,15-dien-19-ol	971009	588299	1344667	770127	651401	809388	764452	910672	720237	739181	907039	1120307	1	1	1	1	1	1	1	1	1	1	1	1	(270.23062, 571.1966)(289.25327, 874.96826)(271.24274, 22223.658)(272.24683, 5203.4507)(294.8656, 3074.8274)
methyl-1,4-benzoquinone	1676804	1760574	1	2574959	3588636	1339310	1773665	1204026	910085	355084	2190331	1399835	1	1	1	1	1	1	1	1	1	1	1	1	(124.04029, 454558.0)(125.04306, 37157.785)(106.02995, 360.62)(123.04516, 98192.875)(146.27802, 1615.6625)(129.02174, 7615.1406)
13-epi manoyl oxide	480164	302123	772556	348703	384980	382458	413871	488017	482151	438566	1	1	1	1	1	1	1	1	1	1	1	1	1	1	(272.24677, 4749.5957)(273.2581, 9174.361)(274.26755, 1961.114)(275.273, 180.9911)(295.574, 577.9433)
stigmasterol 3-O-&beta;-D-glucoside	2597280	1	1	2142557	907130	830375	654333	687105	2281559	912870	924426	1	7199491	1198840	657412	7009758	6617194	1574261	5237719	1109794	882800	3243714	1	634070	(575.2742, 2655.9387)(577.5903, 2260.6455)(578.43787, 2021.8625)(557.4192, 10517.41)(558.4208, 4082.915)(559.92664, 12765.311)(560.4297, 8765.65)(575.4281, 1820.055)(557.41626, 32492.727)(558.41943, 9081.551)(559.41974, 2435.1487)(599.223, 112527.54)(600.05585, 79466.42)(601.0068, 117955.07)(602.7182, 71821.945)(603.4365, 23883.318)(582.7643, 1279055.5)(584.2686, 586429.06)(585.2362, 227310.73)(5…
7,8-dihydroberberine	1128895	806965	935440	778498	765360	684484	721812	885473	689069	794771	780570	810991	332174	361587	1	1	278623	320597	427247	420163	435688	352047	1	1	(340.88837, 10099.299)(341.13867, 12937.547)(319.17105, 29664.307)(320.12433, 6158.683)(321.1272, 152.41)(341.148, 2589.58)(321.1344, 2619.23)(324.1389, 647.49)(362.9075, 3063.2708)(364.5163, 4839.874)(365.1356, 14508.038)(342.9026, 8334.128)(345.1163, 11386.872)(346.1229, 1606.515)(347.12344, 1576.5316)
indole-3-acetyl-N-beta-D-glucose	1	2038211	2166520	2274100	2304043	1	1	2345035	3557294	3818518	3525527	1	1	1	2378238	2514646	3075940	1	2952878	2917364	3627756	1	1	1	(336.10742, 1292.0742)(337.1101, 115.35)(319.52914, 37995.19)(321.09912, 27639.775)(322.10315, 26271.055)(337.1205, 6563.22)(319.1059, 590.86)(359.09622, 49231.46)(360.10132, 9528.6875)(341.08597, 34986.246)(342.0905, 6444.636)(343.0795, 259.34)
anthranil	1059854	1	1	1384853	1444755	1215521	1010094	808088	371687	278641	489155	1	1	1	1	253905	1	1	345236	1	1	1	1	1	(119.035774, 22954.664)(120.045044, 3312.1282)(121.0381, 85.93)(101.0259, 1242.8134)(120.04468, 3171.8618)(121.0394, 312.77332)(107.04985, 15049.065)(145.0333, 132.03)(127.02418, 35252.61)(128.02702, 8170.8325)(129.0309, 58.3)
methoxy-PU	1	1	1	1	1	1	1	299412	214361	286794	292096	291613	1	230660	224779	280057	1	1	266081	1	258834	1	276571	1	(244.93785, 2134.1565)(245.09999, 2165.9365)(227.09337, 127744.8)(228.09625, 18544.518)(229.09784, 2104.361)(230.1039, 348.44)(245.11156, 2218.5684)(246.1163, 394.81)(230.10779, 617.945)(266.0889, 8264.061)(267.0875, 427.44858)(248.07944, 3992.115)
phosphinothricin	1	1	1487380	1	1	1528796	1	1247660	1	1642622	1135750	1112684	1367425	1634432	1	1	1403321	1	1227561	1	1076798	1203543	1	1116355	(180.0394, 435.45)(181.0509, 19727.244)(182.05434, 2021.4701)(183.04663, 514.81)(163.03993, 43950.934)(164.04308, 4612.671)(165.04968, 139.81252)(203.39615, 555.61365)(187.7792, 570.66003)
5-formamido-1-(5-phospho-D-ribosyl)-imidazole-4-carboxamide	103871	19932	107326	136005	201051	188359	69582	124882	134443	127187	59064	99398	1	1	1	1	1	1	1	1	1	1	1	1	(364.6783, 4198.7764)(346.53613, 1011.72)(349.0424, 205.63)(365.71567, 4450.82)(366.54276, 662.39)(368.0442, 631.505)(347.04117, 1440.46)(388.86826, 8330.873)(390.0408, 1979.409)(391.2363, 3908.5957)(392.03943, 174.275)(372.21008, 3626.4468)(373.8668, 2371.2617)
4&alpha;-hydroxymethyl-4&beta;-methyl-5&alpha;-cholesta-8,24-dien-3&beta;-ol	28617196	1	19127422	20495388	16180046	12027387	18760328	24753160	1	15626697	16804560	15735945	1	24402864	35881952	37786228	29710434	16308833	1	1	1	13277672	17837172	22398668	(428.36273, 280.06924)(410.45157, 3145.689)(412.3662, 11542.62)(429.37326, 267851.66)(430.37704, 92784.87)(431.3823, 25053.41)(411.36304, 59448.574)(412.36618, 20363.744)(413.3701, 4558.58)(451.3578, 192705.7)(452.36087, 67751.58)(435.47452, 941.78876)
cholest-5-en-3-one	1902420	1929528	1	802403	948381	1316464	954223	679058	1009532	720027	1	898170	1	1	1	1	1	1	1	1	1	1	1	1	(385.34674, 29682.396)(386.3502, 8515.064)(387.35562, 1570.7)(367.83896, 1740.4839)(368.34296, 336.62)(407.33133, 671.199)(408.3344, 358.63)(389.319, 521.11)
[1-(2-amino-7-methyl-4-oxo-7,8-dihydro-3H-pteridin-6-yl)]ethyl-4-(&beta;-D-ribofuranosyl)aminobenzene 5'-phosphate	815472	1	1	1	726452	442427	1	528225	1	844820	706218	600064	472910	271449	1	1	1	631305	232627	443915	276272	728221	1	103642	(508.93817, 5435.121)(510.42737, 1428.0118)(512.8636, 4574.593)(513.16455, 6250.05)(490.14282, 7222.101)(509.1526, 4896.295)(510.1565, 503.8525)(511.1775, 89.47)(491.13995, 14094.753)(492.1428, 2844.954)(493.13962, 299.29398)(494.14743, 63.376667)(534.3505, 4063.8833)(535.2902, 5131.5703)(536.14886, 360.18332)(516.1388, 4904.974)(517.1374, 6712.877)(518.1399, 782.55)
myristate	248969	315484	317146	510342	261737	203043	249265	303669	266238	471354	222223	258936	299377	709622	302629	478578	320219	368251	183057	533837	450777	644961	1	199318	(228.37877, 2575.5107)(209.19069, 15452.307)(210.19405, 2606.2053)(211.20465, 227.14667)(210.6996, 3189.7651)(211.2013, 1040.95)(250.18741, 3577.6934)(232.37907, 1062.4265)
D-gluconate 6-phosphate	109477	1	101449	123383	42686	119941	107241	133146	17207	121541	111143	101366	1	1	1	1	1	1	1	1	1	1	1	1	(277.34482, 221.29333)(256.3564, 5000.3955)(258.49866, 7544.5415)(258.85544, 18879.625)(259.66568, 13221.269)(259.99927, 5809.52)(276.4454, 643.90283)(257.80246, 3355.2742)(295.9926, 6501.005)(278.78552, 10324.174)(280.78723, 2255.0542)(280.9848, 2760.09)
biphenyl-2, 3-diol	259129	381408	496183	340313	516306	333957	396545	237746	524018	1	338770	1	1	222729	1	1	1	1	1	1	1	258876	481660	177620	(186.0666, 680.81)(169.72856, 131.8)(187.07628, 10072.497)(188.07396, 1594.9761)(169.0653, 44.95)(210.84633, 2708.6692)(212.39934, 1166.2167)(213.0713, 204.1)(192.6222, 4089.5676)(193.50511, 393.71454)
(+)-heliannuol K	382465	324939	1	1	453961	374731	1	216338	219932	280005	319104	317523	1	1	1	1	1	1	1	1	1	249774	270504	157519	(253.1548, 464.42)(249.14897, 12162.937)(250.15211, 2336.5974)(251.14355, 153.005)(231.13786, 4829.0063)(232.14012, 336.76425)(275.1414, 124.07)(255.46031, 303.97)
iN/i-[(5iS/i)-5-amino-5-carboxypentanoyl]-L-cysteinyl-D-valine	538863	451611	364616	1	1	1	1	622065	491654	476799	426637	449747	1	1	1	1	1	1	1	1	1	1	1	1	(362.63998, 560.6875)(346.87726, 1826.4926)(348.12656, 890.3571)(348.9274, 2035.4762)(364.14908, 1127.305)(364.1349, 43.97)(348.14175, 710.98)(385.12897, 8857.842)(386.1318, 1996.0674)(367.11548, 411.7675)
2-succinyl-5-enolpyruvyl-6-hydroxy-3-cyclohexene-1-carboxylate	303143	254861	117990	203465	388195	207135	58393	97573	1	97868	63441	1	1	1	1	1	1	1	1	1	1	1	1	1	(326.8582, 691.87195)(327.0569, 274.06)(328.0662, 152.03)(307.54474, 7811.489)(308.62173, 12871.466)(311.059, 2644.6)(327.06625, 2328.3616)(327.06763, 332.47333)(309.34207, 9127.945)(310.56046, 2579.4482)(311.46185, 2313.3262)(312.0628, 3120.3599)(351.05225, 281.85666)(330.23456, 614.14703)(334.0419, 1324.76)
guazatine	501719	288507	483209	1	297997	303976	335689	409018	1	388743	1	1	1	1	1	1	1	1	1	1	1	1	1	1	(381.35242, 6499.883)(382.35565, 1514.1176)
indolylmethyl-glucosinolate	539597	278199	308141	232316	370683	289202	202585	237499	1	1	206896	262571	110452	65511	182824	119266	23538	64667	111774	83768	132638	79105	142609	94371	(447.3576, 1370.844)(451.0483, 591.78)(434.18195, 6811.808)(435.0358, 12816.45)(448.7473, 3789.4226)(431.2044, 2015.2115)(431.0342, 132.66)(472.4989, 1084.854)(474.37378, 1997.4049)(475.64337, 874.0)(454.31763, 4282.2344)(456.69986, 1261.68)
&beta;-amyrin	6999462	6967592	12038431	1	5886432	10289015	7056856	5901697	6395134	6146025	7960234	8353536	1	1	1	1	1	1	1	1	1	1	1	1	(426.38068, 9106.466)(408.3716, 6690.1997)(427.3936, 90949.45)(428.39716, 29161.361)(429.39807, 4709.7715)(430.4003, 400.27832)(409.3833, 104570.01)(410.3867, 33366.83)(411.38712, 7146.622)(412.3945, 398.49332)(454.63937, 1161.965)(455.3894, 760.98)(433.37302, 2346.73)(435.8806, 353.68503)(437.38965, 1076.765)
1-18:1-2-16:2-monogalactosyldiacylglycerol	11252444	12098956	22668320	18880134	13915784	15417629	13471452	16387648	12033465	7932191	9372834	11326041	14286840	7438381	8947988	12238070	16875824	1	1	1	1	6064477	11873989	7865004	(753.646, 30601.703)(754.6522, 14341.591)(755.7109, 15448.7705)(756.70856, 11296.123)(757.79, 8776.281)(758.5618, 12464.766)(734.52905, 4606.8867)(735.5378, 13994.222)(775.5342, 286189.06)(776.5374, 135103.16)(777.5424, 44846.074)(778.5456, 16540.422)(779.54565, 1957.5033)(761.5381, 1553.9285)(763.4043, 1837.6642)(763.5499, 1622.99)
1-(2-acetamido-2-deoxy-&alpha;-D-glucopyranosyl)-1D-myo-inositol	2551777	2620626	3289366	2886829	3530579	2405001	3354798	1670745	2395159	2585861	3752575	3047526	573216	470294	410302	530574	1415936	928643	1083770	856599	1252024	1155897	2280288	1330796	(386.1526, 4765.89)(366.46948, 1755.9584)(367.47058, 7381.905)(368.13586, 12324.367)(384.15295, 96647.96)(385.1545, 16708.287)(386.156, 2177.928)(367.53912, 15956.245)(371.14975, 100207.23)(411.0311, 778.3133)(411.14227, 1634.645)(392.01245, 826.3318)
theobromine	30419310	33774160	1	35400784	1	1	1	35905568	1	1	1	1	1	16488576	1	28973808	1	1	43559400	31196000	31220324	29488190	40506928	38862448	(181.81999, 1692.2549)(182.07253, 2907.0684)(182.07509, 98.29667)(183.0641, 194.79)(163.06064, 386056.97)(164.06447, 78211.59)(203.05443, 1974280.9)(204.05853, 198107.69)(185.29369, 8912.613)(186.04669, 125.985)(187.04036, 495.6425)
mediose	568561	667943	657115	715875	519410	449384	607899	690946	533272	461594	674552	642567	1	1	497183	522636	1	305905	394952	1	429819	497005	523448	484628	(667.50055, 242.08641)(668.5655, 123.26666)(668.90314, 353.5)(669.2314, 61.7)(649.2189, 5196.144)(650.21967, 1452.8132)(651.21484, 89.22)(689.2111, 1136.5624)(690.1959, 315.39185)(671.2022, 4268.6577)(672.1944, 1182.1593)
(i4R/i)-limonene	428560	364577	778456	2114686	1	829701	1	787613	677284	1	1	1	562253	1	1	1	1339859	1	1	1	5598483	4192012	1	1	(141.1401, 417.745)(137.13306, 17946.133)(138.13618, 2482.5786)(159.11465, 66397.69)(160.1171, 7092.7466)
CDP	85722	1	207177	335093	1	1	130297	402747	1	248592	171264	299769	77464	190843	681602	1	392534	371534	356017	357143	85406	1	180357	478243	(404.97498, 14042.784)(405.97766, 2208.9106)
4-iO/i-oxalyl-L-threonate	1376857	1229761	295392	353036	781490	613365	268125	566810	1079934	554808	367553	262486	435609	249576	1664268	886784	396782	834605	931883	784253	340833	51626	1280206	396131	(209.14642, 3522.8413)(210.51663, 4215.4893)(211.0188, 6177.7397)(192.50752, 418.49)(207.01505, 47960.246)(208.0211, 4839.583)(209.012, 5183.517)(210.01355, 150.525)(192.78012, 801.42)(231.00099, 148.54)(212.25986, 1206.7573)
adenylo-succinate	2501613	1603044	1922018	1666115	1420160	1459789	1126196	1593284	842989	864203	903738	786824	175431	297929	227697	204654	56491	151403	365426	306418	219076	247565	453344	562827	(463.45074, 625.408)(441.61792, 10654.833)(442.43433, 5323.974)(443.0322, 1316.97)(460.77057, 2482.48)(461.0582, 1039.6783)(445.04868, 491.89996)(482.14816, 37129.21)(483.03378, 8952.17)(467.4604, 300.26285)
isopentenyladenine-9-iN/i-glucoside	1417764	1178828	1105250	1	1531964	1077697	692270	690333	1076000	1297209	1157020	946481	1	558844	1	1507624	1	1760757	1392307	1484867	712610	516280	1425499	495412	(365.16812, 2648.5671)(347.72195, 2580.3325)(352.1697, 5754.34)(366.1775, 47039.785)(367.1795, 14604.7295)(368.18683, 1028.0413)(351.08295, 4680.5356)(350.176, 3206.06)(353.1738, 454.99)(388.3374, 2844.637)(390.1652, 1959.78)(371.10168, 15161.768)(372.15314, 1873.1721)(373.1565, 1268.59)
3-hydroxy-9-apo-&delta;-caroten-9-one	8186799	6727049	1	7969734	6804535	1	62972676	5847244	6018398	1	1	64822492	1	33395562	1	1	39821592	1	1	52681536	14843055	44390848	54218240	61182208	(210.58296, 207249.2)(211.15408, 31818.238)(212.1565, 2610.316)(194.14815, 19605.004)(209.15456, 569932.7)(210.15639, 87279.625)(211.15733, 15385.603)(212.1579, 638.27)(191.14406, 504150.03)(192.14668, 84970.87)(193.15869, 2552.5352)(231.20297, 6694.0728)(232.33995, 5956.463)(213.2802, 15795.268)(214.12836, 2376.5173)
taxusin	816235	12664594	668847	13047470	988671	1	578285	10799208	1043797	452295	1075653	12013777	516779	8578845	9014232	8825485	8831609	9146812	1352952	621480	1	1	2084158	10405752	(504.42377, 7221.1396)(505.77853, 2103.5266)(508.27576, 6019.8423)(486.51004, 3239.5803)(488.25946, 2584.126)(490.2792, 2070.96)(508.79028, 4427.7124)(508.2868, 2161.95)(490.0005, 2668.746)(491.5834, 1247.0471)(491.99777, 1960.3201)(492.28598, 1479.0166)(492.2834, 1077.24)(528.1691, 201157.58)(529.9196, 65694.96)(531.0264, 10125.125)(531.7759, 3208.2603)(532.2773, 5020.89)(533.2802, 863.97)(510.5…
(24R)-cholest-5-ene-3&beta;,7&alpha;,24-triol	1693795	1796361	1880929	1471597	1398354	1608940	650677	809859	887114	1636849	1	752031	477404	1	708256	1	1296159	691090	1424690	1	1223193	1327429	1917397	1713173	(418.47168, 11964.972)(419.60034, 5345.3374)(420.35498, 789.14667)(400.39215, 2012.7594)(402.344, 1649.93)(406.3523, 329.56)(419.35077, 6354.9326)(420.3554, 945.7336)(421.35825, 89.83)(401.552, 7917.102)(403.06982, 2904.7974)(403.71808, 1152.3319)(442.33505, 482.729)(445.00952, 107.65667)(447.3454, 270.58)(424.07672, 6984.881)(424.3286, 2780.77)(425.33316, 319.15335)
iall-trans/i-4,4'-diapophytofluene	1955502	1	1801422	1286786	941627	1996578	1177366	1854076	1741027	1636823	1387890	1870240	1293356	1	1040999	1666431	1	1	1	1	1	1	938007	1280882	(406.35477, 1322.0688)(407.36737, 15702.349)(408.37036, 5974.672)(433.8605, 144.36)
iN/i-hydroxy-L-tryptophan	1	588140	1	1	1046449	660450	628656	324829	472722	463278	567804	671929	1	179967	1	358722	236658	1	404188	341305	1	219103	239629	291508	(219.45207, 2241.2625)(202.31923, 379.31998)(203.0698, 63.58)(224.09325, 11974.877)(204.57994, 1227.8713)(207.0864, 71.28)(245.50502, 3306.596)(246.93535, 1077.9413)(247.0787, 421.03)(224.05661, 11123.6045)(226.054, 47.47)
4-pyridoxolactone	1201431	1	1	1	1	1	1	941540	1184500	1510735	1	1298508	1840734	1830441	1	1672990	1940786	1806246	1795204	1958334	2212954	1819098	1265685	2347204	(169.05067, 1630.3534)(170.05443, 1494.9717)(151.04247, 3552.2227)(166.05057, 42017.57)(167.0539, 4532.7847)(148.12314, 11605.528)(149.04024, 366.33624)(189.0363, 150.6025)(191.0404, 221.98)(171.02664, 618.74)
2-oxo-7-methylthioheptanoate	3137931	2115732	2244616	2142138	2336713	2338953	4337937	2398404	2403478	1	4662149	4365503	2075440	4931130	4510843	4420718	1486896	4654264	2032173	5334750	4247756	1	3588114	4818015	(189.05737, 54218.934)(190.06073, 6504.0757)(191.05702, 2723.6055)(171.04675, 59283.67)(172.05, 5520.9795)(173.04546, 5463.363)(190.82875, 7821.477)(191.0597, 1910.4762)(173.24144, 11096.462)(177.05556, 24610.365)(217.04974, 1249.9731)(199.03986, 7069.5205)
3,4-dihydroxy-5-iall-trans/i-hexaprenylbenzoate	1	401949	1	1	375945	318683	353392	271487	1	1	251252	181251	1	259482	353442	410985	399827	1	1	332379	360615	331060	1	1	(561.3936, 7245.469)(562.3961, 990.125)(563.3955, 121.7)(543.786, 118.733986)(546.39856, 30585.84)(547.4009, 11512.721)(548.39557, 40791.3)(549.3983, 13608.355)(546.397, 28265.951)(547.398, 10992.84)(585.60583, 991.46576)(586.605, 2240.3665)(587.61035, 2046.45)(588.6053, 4650.651)(589.3947, 2705.76)(567.6611, 335.20712)(567.3652, 49.95)
2-trans-hexadecenal	2583949	1974069	3209086	2715474	1362358	2579598	3465855	2560416	4310606	2660416	1962005	3395343	3965073	3850685	2537308	2217361	4237215	2524019	3427552	3817623	2683314	5241599	3567964	2205155	(239.23805, 149913.11)(240.24132, 25944.326)(241.24432, 2364.4656)(221.22704, 11934.605)(222.23064, 1754.4874)(261.2219, 23706.955)(262.22556, 4577.415)(243.2113, 7621.397)(244.21465, 985.74133)
GTP	1	34907	159093	122473	1	30183	66688	53779	32749	107502	121407	101161	1	1	1	1	1	1	1	1	1	1	1	1	(520.67535, 1146.8201)(501.07263, 5164.799)(502.09174, 935.1372)(524.37585, 1489.0559)(524.97797, 1197.09)(503.45712, 862.13)(503.9557, 910.4)(506.9679, 1368.53)(542.9501, 2056.702)(543.9484, 2623.41)(525.9402, 2381.101)(528.744, 2544.3699)(528.9416, 2163.67)
rhamnosyl tetracyclic spinosyn pseudoaglycone	62676112	46603328	45947604	42301916	36581960	34257876	18866910	33472260	17090692	32811368	19989948	19228388	13462060	14761956	14430274	1	10460222	10229094	10691893	13604337	13248084	12471306	1	1	(572.37964, 30200.385)(573.38446, 46871.742)(574.3917, 104787.62)(575.397, 28692.342)(576.3979, 19389.818)(577.3064, 56712.46)(532.2949, 17298.398)(533.2965, 54528.617)(534.2976, 16070.551)(535.643, 185.08667)(548.2993, 775572.2)(549.30145, 154751.03)(550.2864, 47080.85)(557.476, 9036.208)(558.8122, 18945.328)(559.2904, 17534.836)
isn/i-1,2-di(2-propylpentanoyl)glycerol	593790	450392	1	1	455117	1	293428	413715	364931	373071	697947	614684	678974	470629	233130	471886	655193	1	651624	412268	445214	1	495861	534665	(345.48242, 456.4528)(327.47183, 1676.4822)(328.3148, 11486.643)(329.2504, 5529.1206)(348.27, 857.66003)(329.9289, 16017.208)(331.26657, 6756.5327)(332.26675, 3954.78)(368.1882, 4493.567)(368.85867, 1670.4838)(349.23676, 14224.99)(350.23923, 3427.0327)(351.22845, 381.742)
(2iR/i,2'iR/i)-dihydroxy-iall-trans/i-&beta;-carotene	233484000	296955424	220892592	380005824	1	1	151317904	203845408	290346496	143917568	1	269169216	70413096	1	1	123857304	152856032	38929056	1	1	1	63926152	1	1	(568.4271, 75542.54)(550.416, 26628.303)(569.43604, 419345.28)(570.43945, 174498.58)(571.44403, 40293.082)(572.44916, 8043.8403)(551.42645, 3983041.5)(552.42926, 1945415.1)(553.4327, 443743.97)(554.4364, 68297.93)(555.43677, 11603.991)(592.4271, 4930.2666)(594.1471, 55675.668)(595.21985, 245270.88)(596.2207, 174532.92)(597.12634, 121028.97)(597.4322, 151118.72)(576.0163, 805.62604)
fecosterol	1	387933	1	1	1	334177	324863	405137	269275	1	1	1	1	501873	530436	485020	357087	559231	486103	1	1	570265	348573	354532	(399.35822, 21255.777)(400.36145, 6127.1284)(401.3637, 698.0062)(399.3628, 8961.862)(400.36633, 2417.3699)(401.3703, 405.545)(384.3665, 1037.07)(426.1574, 699.40594)
thebaine	1	1508163	339432	967439	1	1	364057	637584	1	1	1083930	1	1	637752	1	983445	585755	578025	945236	1028361	1	1	221976	1524976	(312.44437, 16578.127)(313.44336, 3396.683)(314.15085, 321.0375)(294.14618, 72782.58)(295.15417, 16900.623)(296.15115, 1543.837)(314.57245, 4239.291)(316.17908, 12817.024)(317.17892, 13586.047)(318.1848, 221.22)(297.66458, 79111.88)(298.56577, 20897.51)(300.1729, 8379.37)(335.48273, 9525.469)(320.48047, 9848.738)(321.81802, 11202.161)(322.1564, 10678.48)
1-methoxy-3-indolylmethyl-glucosinolate	187458	112196	131380	136447	1	89941	168294	158141	42395	77199	131728	148296	1	1	1	1	1	1	1	1	1	1	1	1	(479.66055, 2457.8901)(459.2779, 1662.2212)(478.18762, 2017.1945)(479.0818, 1062.73)(460.05524, 4999.2344)(461.06296, 1862.6085)(505.23712, 2456.0293)(506.0587, 4353.5835)(485.03946, 3766.157)(487.0453, 370.82)
colchicine	1	2279379	1538709	1	1771383	2145254	1	1070943	2104972	1	1	1665226	1	1	2453484	3476605	3725602	1	2347778	2680323	2741915	3079439	1	2999844	(400.6743, 773.5513)(402.18134, 509.13)(382.71722, 2771.7788)(384.53998, 6631.0967)(384.8319, 6246.78)(385.66858, 5424.84)(401.68002, 1120.7825)(402.17932, 853.36)(383.28082, 8512.733)(385.17288, 1224.0342)(386.17178, 2113.3647)(422.15927, 10896.891)(423.16245, 3101.3142)(424.1576, 432.96)(404.14963, 37433.14)(405.15262, 9788.598)(406.1493, 2003.8053)(407.1417, 461.17)
isopimaradiene-diol	4042737	5305259	1	1	1	5390404	1	2773354	2702914	1	1404108	3325968	1	598357	1	547334	1	451237	760353	610593	329367	386026	1	570435	(305.13266, 2163.441)(306.74377, 258.19998)(286.38104, 1979.942)(287.2207, 118.39)(305.24823, 53435.574)(306.25143, 11402.5625)(307.26093, 2219.31)(287.23593, 3172.4448)(288.24164, 586.8075)(327.23148, 34710.785)(328.23532, 8819.38)(329.2354, 216.185)(309.40344, 70620.43)(310.2275, 18025.3)(311.22757, 4290.845)(312.22522, 206.83)
deoxypodophyllotoxin	578760	525932	1	1	1	577168	568487	404077	677328	1047122	1	677283	1	1	1	1	348457	1	1	648732	1	1	1	1	(399.26804, 2684.0576)(400.14084, 6461.9365)(380.5298, 16211.029)(381.63275, 4961.4375)(382.62912, 2359.475)(401.8159, 5582.7866)(404.1528, 12998.66)(381.13037, 20776.19)(382.13443, 4044.7217)(383.1246, 736.02)(421.12616, 3178.9814)(422.1363, 613.262)(423.1339, 206.12)(403.1153, 5674.1855)
hypoglycin B	5401867	3390544	5482202	4670371	2715241	3170354	5261503	4702244	4780385	5948563	3510957	3937609	8541472	9734817	12707625	11016816	8398942	9056721	6403826	7256487	5894099	6684352	3579483	11838214	(272.17886, 960.15594)(252.49118, 1509.3191)(253.30777, 4225.2554)(254.10982, 419.82373)(272.0865, 14095.421)(272.9261, 4268.948)(253.38832, 2296.8418)(254.1145, 1197.9)(292.10245, 202442.23)(293.10544, 32879.812)(294.10574, 3018.5757)(274.09152, 83278.336)
hypoglycin A	6640607	7500941	5646853	1	1	4813182	5578939	2987514	6259997	4512749	1	1	1	2355540	1	2246130	5801878	5707199	3075801	1	1	3666704	1	1	(126.0749, 4813.8647)(142.08662, 72078.445)(143.08757, 7280.6606)(144.0802, 56.769997)(124.075935, 52143.168)(125.073524, 5412.0405)(126.06375, 3590.7002)(165.0719, 6135.4053)(166.07259, 7365.905)(167.0768, 2417.29)(147.0615, 1953.8451)
4-(cytidine 5'-diphospho)-2-C-methyl-D-erythritol	100083	117834	113954	118800	138160	119200	145073	133940	38529	47150	121684	158291	1	1	1	1	1	1	1	1	1	1	1	1	(519.0675, 5243.0024)(520.0735, 965.93616)(505.4607, 2138.6519)(521.07874, 2832.4302)(522.084, 2602.73)(524.0789, 332.28)(507.06845, 4788.575)(542.30084, 1208.4025)(543.3847, 424.12662)(544.062, 204.84)(528.67786, 7744.5757)(529.04956, 12079.937)
D-sedoheptulose-1,7-bisphosphate	205557	101103	255661	249690	162002	297049	176402	243491	230095	224182	244053	215717	1	1	1	1	1	1	1	1	1	1	1	1	(366.24902, 6244.3047)(368.48434, 1782.23)(348.83997, 2128.1226)(351.9718, 3903.29)(367.82166, 2450.611)(368.8221, 4641.942)(369.99304, 994.9745)(370.98975, 348.21)(349.97733, 6901.4536)(351.37875, 1891.658)(352.48193, 1042.235)(352.97815, 1489.8201)(353.9859, 269.27)(391.96884, 1043.8933)(389.9601, 562.54)(372.20947, 5204.7065)(375.20987, 3137.5474)(375.965, 492.18)
iN/isup5/sup-methyl--tetrahydropteroyl tri-L-glutamate	1	1	1	496982	1	1	260207	435566	361225	1	1	1	1	1	1	1	1	1	1	1	1	1	1	1	(716.2529, 141.07)(718.2474, 1031.98)(695.2216, 6658.8896)(696.2362, 3413.74)(697.2414, 465.97998)(720.2672, 218.34)(736.7385, 1380.8025)(738.2332, 437.12003)(738.2385, 51.81)(718.473, 567.21497)(720.2204, 98.28)(722.2261, 519.82)(723.2372, 691.11)
N-&alpha;-acetyl-L-methionine	1	1	406339	300215	1	312192	298551	263920	1	1	1	349258	1092220	1	1276125	1374387	804279	947526	578528	686699	1	680397	329190	1143037	(190.05386, 21308.416)(191.05554, 2451.8923)(192.0485, 164.95)(172.41826, 2011.0425)(173.04407, 198.41333)(192.42963, 50115.723)(195.8641, 2871.2422)(196.0634, 3880.39)(178.05077, 27462.104)(215.04402, 7464.469)(214.0522, 862.87)
&epsilon;-rhodomycinone	1841532	2483976	2657474	2146630	2733269	3050891	2784677	2813581	2030877	2403299	3001623	2410150	2508039	328315	2650563	2725652	2415235	203413	1	1	2744439	193639	2947288	1	(428.11255, 13651.455)(429.11203, 2246.6768)(430.10886, 564.57)(410.20004, 8553.499)(411.0894, 351.7)(429.22476, 35307.3)(430.22726, 7791.4844)(431.1216, 2424.53)(411.15994, 10349.798)(412.1642, 2139.6926)(414.1112, 1343.45)(451.71252, 862.7766)(453.7762, 124.68667)(434.0954, 5022.5522)(434.0961, 484.31)
2'-deoxyguanosine	293466944	233640544	1	180254224	120076952	127763400	1	48814748	1	1	1	199045760	1	1	155193232	1	136496560	1	65231088	69560608	1	1	142909888	1	(267.09872, 49702.125)(249.08482, 10078.487)(250.08907, 1308.3684)(268.1056, 3964014.2)(269.10828, 519502.28)(270.1099, 77661.875)(271.11288, 7795.777)(254.10413, 3420.2156)(255.10242, 3276.2332)(290.08823, 13772.266)(291.09552, 2336.677)(292.09167, 309.61002)(272.66055, 1178.7633)(276.0837, 1256.28)
octoketide	1137294	1386665	1304030	1485162	1195969	867085	1012601	1159138	826912	978551	1379077	1420488	590901	859902	529977	731536	656719	622242	1011938	927881	560440	539858	1012137	1154880	(317.06616, 44876.113)(318.06955, 7741.6235)(319.0723, 1145.5652)(300.30887, 161.555)(301.0577, 195.7)(301.0654, 215.51001)(344.0618, 283.06)(325.55133, 135.9975)
quercetin-3-iO/i-glucoside-7-iO/i-rhamnoside	85497368	110370248	65831132	68744000	123580344	80605600	60872748	49058624	79243336	46556824	1	52161760	37910800	50963056	32121396	43583348	40391700	27906382	1	58586800	1	1	1	61601976	(610.91077, 893852.6)(612.1657, 342587.62)(613.1673, 89823.81)(614.1702, 16325.7)(616.1729, 217.76)(594.40155, 265.0009)(597.1626, 128.35)(611.1621, 1819174.9)(612.16547, 559201.56)(613.1675, 138464.6)(614.1703, 25381.016)(615.1752, 4606.3096)(597.417, 284.815)(633.14404, 474245.94)(634.1467, 153552.66)(635.1492, 39304.85)(619.1485, 24825.328)(620.1522, 7597.629)(621.1548, 1363.6017)
(-)-9&beta;-pimara-7,15-diene	461849	318438	635397	351572	396555	379506	428934	498147	456779	505550	1	1	1	1	1	1	1	1	1	1	1	1	1	1	(272.24677, 4647.827)(273.2581, 9063.324)(274.26764, 1937.069)(275.27295, 183.63776)(295.74188, 141.81)
1-18:3-2-16:0-digalactosyldiacylglycerol	40000236	38528864	44780540	45393868	36602036	37334504	38853184	44109256	38084384	34960520	31596096	38919408	32712526	23491374	21838578	29359496	35752200	20465340	1	1	1	22514532	32229508	24388760	(914.7327, 9108.714)(916.6048, 11323.727)(917.59467, 6782.03)(919.61725, 48350.043)(920.9383, 49291.027)(921.6037, 26952.336)(896.59357, 6557.818)(897.5853, 3952.05)(915.6018, 18929.217)(916.6052, 11347.629)(917.59985, 7101.951)(897.63544, 5372.601)(899.5992, 11835.62)(937.5868, 1011905.1)(938.59033, 536365.06)(939.59283, 173246.95)(940.59607, 44819.723)(923.2104, 19183.824)(924.286, 12434.83)(92…
(-)-&beta;-phellandrene	428560	364577	778456	2114686	1	829701	1	787613	677284	1	1	1	562253	1	1	1	1339859	1	1	1	5598483	4192012	1	1	(141.1401, 417.745)(137.13306, 17946.133)(138.13618, 2482.5786)(159.11465, 66397.69)(160.1171, 7092.7466)
sulfanilamide	29504	358864	1	404422	1	193358	29096	152451	1	31438	1	10370	128201	1	1	47472	117379	105498	1	1	1	51120	23618	77683	(177.03345, 1072.93)(155.52153, 6134.197)(157.01724, 2055.195)(174.32594, 5238.6987)(175.25897, 1617.449)(176.5384, 577.9675)(177.0351, 1910.32)(157.20868, 3059.0547)(158.02635, 2794.07)(157.0221, 166.34)(199.15628, 43527.3)(200.0237, 36948.92)(178.80891, 41980.13)(180.64539, 2452.3936)(181.51117, 7033.3413)(182.01186, 1800.6967)
2-dehydro-3-deoxy-D-gluconate	4068783	1	1	1568806	4932149	1	1	1869865	6207390	4002759	1752512	1953120	48262680	28299914	48577420	14486747	32713118	46955844	30305822	49642784	55613272	48506180	37314876	56839504	(177.43854, 625.326)(161.70319, 428.6178)(179.25119, 1382.1884)(181.05464, 560.994)(181.68127, 1043.8037)(160.0367, 957828.6)(161.03903, 66845.8)(162.03754, 1285.3813)(201.4346, 5662.404)(187.03195, 2383.0884)
betaxanthin	1	1	262583	1	270707	224191	1	336740	1	238038	69392	1	149143	1	268894	1	293007	252728	156465	215643	1	1	1	209257	(358.11514, 300.16)(340.33658, 797.15533)(341.10605, 591.87)(360.74744, 8595.577)(360.732, 3900.974)(342.51895, 604.441)(344.4564, 649.4167)(383.80664, 3402.0369)(384.93484, 5939.044)(385.36847, 2346.08)(363.79156, 1352.4324)(366.104, 4240.203)(366.6044, 4840.085)
4-(5,5-dimethylcyclohex-1-en-1-yl)cyclohex-1-ene-1-carbaldehyde	46398724	42446672	43545008	41176744	1	38294904	37624736	42103476	45508268	52111992	1	40242508	28803382	32635296	29331404	32776236	1	34915184	29169450	30542072	29746864	1	1	31413552	(219.55495, 675.9908)(220.17462, 227.52667)(223.1794, 29.869999)(201.4339, 202.84181)(202.1607, 540.8788)(219.17636, 2497.413)(220.17595, 235.77502)(201.16312, 723.6338)(202.15979, 172.86)(241.15564, 437980.88)(242.15797, 74150.6)(243.16203, 9463.273)(226.15512, 29014.22)(227.15704, 2327.4019)
stearate	1217654	339355	1210729	1577112	2100408	2057178	2650982	978725	1508502	941743	2245240	1925433	722645	964373	1	751790	1254772	1031064	1262807	716624	1155371	2792106	1587333	864428	(283.2645, 17562.672)(284.26544, 3187.5142)(285.26596, 1074.1)(286.26804, 98.895004)(265.25284, 24587.293)(266.25632, 4185.347)(287.7802, 128.775)(268.14032, 22655.963)(269.06592, 5563.428)(270.2766, 2570.75)(306.33505, 2556.4475)(289.8861, 750.5191)
(2S)-flavanone	1	1223363	1377544	1	1	1	1	511938	1	123155	1	528170	726315	1	1348754	2627726	1	1497054	461097	2075171	1	1746468	1	865775	(229.09955, 392.5)(209.08249, 2442.8945)(211.0883, 181.17)(225.09213, 61368.68)(226.09515, 10970.58)(227.09906, 1326.1777)(252.0866, 857.92334)(232.4077, 252.66667)(233.0768, 139.22)
taxa-4(20),11-dien-5-&alpha;-yl acetate	1	1	1	1	276031	312609	303987	556396	1	1	1	1	1	1027990	688666	345197	1475825	1	1300100	1	1	1002930	1	1049270	(331.76028, 2995.893)(332.83475, 704.3387)(335.2751, 181.84)(314.41806, 1941.3517)(315.50577, 6197.88)(316.26166, 2741.96)(317.2595, 165.7)(332.26892, 2641.9817)(315.63773, 752.3213)(353.5499, 10786.574)(354.25305, 2535.8535)(335.73688, 22230.355)(337.04282, 4393.4614)(337.5776, 251.17165)
4-amino-2-methyl-5-phosphomethylpyrimidine	1942507	869348	1080074	423978	602462	1	697220	1286753	1458587	1587291	694022	1265250	1304012	1539400	893705	1193110	352031	579480	1189957	1383523	1	1318299	524637	780458	(218.16295, 314963.1)(219.76337, 277570.1)(220.03046, 67160.84)(201.62076, 494.646)(219.45265, 2805.2666)(200.02374, 50752.227)(201.03156, 7252.8325)(202.02776, 320.35858)(241.76839, 2246.6904)(244.02182, 1051.8862)(245.02249, 7524.815)(222.00566, 24347.79)(223.01651, 6221.077)(224.0193, 603.49)
dTDP-D-oliose	433708	176047	524431	433298	231485	242751	353318	343249	119415	204305	273164	364828	1	1	1	1	1	1	1	1	1	1	1	1	(530.0738, 118.48)(512.1421, 2325.8635)(513.3918, 770.3567)(534.17096, 1375.0752)(536.0954, 3111.9417)(513.17163, 3466.726)(514.0664, 1025.7944)(515.0592, 134.24)(553.3058, 11419.34)(554.3134, 2654.9392)(556.0584, 1543.2733)
stachyose	568561	667943	657115	715875	519410	449384	607899	690946	533272	461594	674552	642567	1	1	497183	522636	1	305905	394952	1	429819	497005	523448	484628	(667.50055, 242.08641)(668.5655, 123.26666)(668.90314, 353.5)(669.2314, 61.7)(649.2189, 5196.144)(650.21967, 1452.8132)(651.21484, 89.22)(689.2111, 1136.5624)(690.1959, 315.39185)(671.2022, 4268.6577)(672.1944, 1182.1593)
metanephrine	8848559	7925628	5576098	5971822	4688628	4019481	4976601	3320673	4497746	4219832	5059803	3561589	1	10976470	9129411	10986263	1	1	6506414	1	7255250	1	5441271	1	(198.8657, 16242.923)(199.11179, 5127.2617)(180.1026, 188525.36)(181.10457, 26428.16)(182.10333, 1222.9419)(203.40886, 1888.7151)(203.93344, 6353.3037)(204.1324, 3533.1)(184.67484, 8918.382)(185.45349, 5728.4414)(223.22015, 22266.861)(224.25241, 10078.455)(226.11487, 6124.6577)(205.04036, 9859.38)(207.10132, 1496.67)
gibberellin Asub24/sub	2488563	2936919	2613804	2946666	1596699	1507488	1482171	2112072	1155228	1	1	2665807	394794	1347432	1144557	1909672	799584	246509	557467	1263131	584249	741354	1926770	769938	(346.1655, 3552.3262)(348.84085, 4496.2964)(349.1808, 3420.63)(326.15164, 65797.93)(327.15213, 17106.389)(328.15863, 3458.9712)(348.27963, 3768.651)(349.8495, 4176.643)(328.69492, 6120.9272)(330.67, 3544.7458)(331.54846, 2726.0186)(332.1742, 178.97)(367.90195, 5269.873)(368.15604, 1638.3821)(369.1636, 489.3)(350.52255, 4111.363)(353.156, 5346.665)(354.1499, 6570.04)
itrans/i-cinnamate	2631544	2418848	2230647	1	1	3994236	2491731	1932270	2083665	1	2090160	1821212	1608388	1	1365938	1713878	1569991	1435377	1	1	1676873	1658625	1960204	1	(147.04453, 75327.42)(148.04816, 8406.364)(150.77376, 1420.4943)(132.50934, 593.8977)(135.0543, 234.59)(172.0401, 9105.049)(173.04321, 994.3841)
3-iO/i-methyldopa	722826	3197293	446657	5063449	4147868	3962831	332495	4489419	1165204	1203352	4680941	5282125	4220777	1	4414846	5204736	1	4485147	1	1	4747700	4792673	4022389	5596134	(214.37706, 869.2714)(216.0992, 1438.61)(195.39467, 16465.81)(196.90717, 10439.814)(197.0847, 19316.506)(198.0853, 3823.07)(212.51428, 53981.438)(213.31522, 10662.074)(214.08653, 1285.396)(215.0845, 88.94)(194.47128, 16569.508)(195.6862, 3299.7664)(235.20131, 4585.1304)(236.07803, 221.66899)(217.1915, 397.98563)(218.73824, 297.67334)
demethylmenaquinol-7	1	1	1	1	1923094	2152946	1	1771056	1	2444495	3286591	1	3061375	2898592	1	1985999	1	2584470	1	1	1	1	1	1972792	(636.48914, 10573.72)(619.1889, 9037.968)(622.9945, 8008.385)(623.4944, 5061.82)(640.2132, 17039.648)(641.51843, 9213.523)(622.4932, 12505.502)(623.4991, 5991.261)(624.50653, 2030.9128)(659.4791, 61450.543)(660.47986, 24886.406)(661.4686, 6467.643)(645.1439, 3540.8245)(645.9815, 3634.9648)(646.8177, 2634.2766)
carlactone	8097511	7744657	4416667	1	7054020	5988881	4406304	4259377	5682782	3154885	4441850	1	1	1	1	1	1	1	1	6074034	7846314	6541519	5310247	4917573	(303.19012, 753.3593)(304.19287, 267.65802)(306.1994, 907.92)(284.3106, 10436.723)(288.18695, 8293.33)(304.80014, 416.208)(306.2069, 113.08)(286.18594, 2106.016)(286.1763, 274.555)(325.17636, 255186.73)(326.18365, 55235.277)(327.18234, 5776.699)(307.35104, 18788.832)(309.6804, 5260.935)
itrans/i-&beta;-iD/i-glucosyl-2-hydroxycinnamate	2786846	2375008	2140832	2064675	2608087	2541610	2112307	1801881	2323555	2696303	2244324	2440308	1	1	1	1	1	1	1	1	490712	381264	474104	1	(328.9369, 1597.6759)(307.08206, 48738.492)(308.08878, 7535.4224)(309.09198, 1598.6002)(329.30728, 36837.742)(329.11136, 13947.215)(330.61234, 5695.8447)(331.1122, 698.52)(308.08963, 9048.897)(349.38953, 14997.891)(330.46954, 12528.243)(333.07816, 1500.6334)
isozeaxanthin	233484000	296955424	220892592	380005824	1	1	151317904	203845408	290346496	143917568	1	269169216	70413096	1	1	123857304	152856032	38929056	1	1	1	63926152	1	1	(568.4271, 75542.54)(550.416, 26628.303)(569.43604, 419345.28)(570.43945, 174498.58)(571.44403, 40293.082)(572.44916, 8043.8403)(551.42645, 3983041.5)(552.42926, 1945415.1)(553.4327, 443743.97)(554.4364, 68297.93)(555.43677, 11603.991)(592.4271, 4930.2666)(594.1471, 55675.668)(595.21985, 245270.88)(596.2207, 174532.92)(597.12634, 121028.97)(597.4322, 151118.72)(576.0163, 805.62604)
protocatechuate	8079617	6894691	755659	4920005	262650	289551	514674	1946889	1188433	1404291	361013	472975	3145135	1038227	3263046	3048981	3855876	3959156	1935415	4633872	2354591	1902778	3664290	3466358	(155.39835, 7647.7534)(156.40102, 2038.77)(158.02988, 3046.2598)(137.58685, 2921.4832)(139.016, 599.41)(154.02707, 81803.43)(155.02792, 3221.3152)(156.0259, 8650.47)(157.02763, 256.344)(176.36815, 346955.94)(177.01349, 101570.266)(178.00894, 96171.555)(161.20488, 1205.428)
3-undecyl-2-hydroxyl-1,4-naphthoquinone	11502175	4210248	4429476	4461562	4685281	4728245	2986633	3828891	4854850	3878107	5122742	2979745	10078702	4619647	4758177	5712320	8160160	1	5100127	5678637	3571908	6993221	3981334	4274659	(326.57632, 3632.9102)(330.2364, 458.31)(308.2159, 618.65)(327.23264, 107130.39)(328.23578, 28457.453)(329.23697, 5015.8164)(330.2419, 311.60333)(309.22244, 173090.7)(310.2259, 40230.746)(311.22824, 5726.934)(312.22662, 228.84125)(351.72028, 221.797)(333.2146, 624.75)
maltotetraose	568561	667943	657115	715875	519410	449384	607899	690946	533272	461594	674552	642567	1	1	497183	522636	1	305905	394952	1	429819	497005	523448	484628	(667.50055, 242.08641)(668.5655, 123.26666)(668.90314, 353.5)(669.2314, 61.7)(649.2189, 5196.144)(650.21967, 1452.8132)(651.21484, 89.22)(689.2111, 1136.5624)(690.1959, 315.39185)(671.2022, 4268.6577)(672.1944, 1182.1593)
enterobactin	613189	509419	403646	337726	370635	816198	263041	418783	861437	728324	1	1	1175360	1	797433	1	1	895854	833696	647372	605042	1	1	681994	(669.1379, 125.88)(651.1411, 8763.351)(672.1616, 75.395004)(652.1378, 8127.578)(653.1395, 2758.0825)(654.1442, 376.999)(693.8531, 411.52713)(674.1292, 234.13)
fusicocca-2,10(14)-diene	461849	318438	635397	351572	396555	379506	428934	498147	456779	505550	1	1	1	1	1	1	1	1	1	1	1	1	1	1	(272.24677, 4647.827)(273.2581, 9063.324)(274.26764, 1937.069)(275.27295, 183.63776)(295.74188, 141.81)
1-(3-aminopropyl)-pyrrolinium	11571786	8497368	6974216	6760980	1	1	5110642	8036862	1	1	1	1	17648942	6555385	9511492	2393896	252377	212051	325708	454684	422543	347690	1	475866	(129.13922, 415686.84)(130.14223, 33385.92)(131.1453, 1758.804)(154.27222, 792.8829)
4&alpha;-carboxy-4&beta;-methyl-5&alpha;-cholesta-8,24-dien-3&beta;-ol	492032	565209	788602	930889	531368	508954	398913	607365	627217	1	687254	537799	1209163	1080226	492620	567511	660172	268556	906397	573697	210805	349134	494410	1	(442.18015, 1659.772)(443.84302, 477.14124)(423.32547, 10531.678)(424.329, 2974.1306)(425.33432, 544.4067)(443.34836, 3554.5093)(444.35233, 499.36328)(465.69638, 323.85907)(467.00232, 384.71664)(467.3299, 196.77)(447.72397, 2769.1865)(448.82782, 1249.9838)(450.3261, 195.06)
HBOA	1201431	2482656	2543981	2978972	1	1735276	2845535	941540	1184500	1510735	2942178	1298508	1840734	1830441	1	1672990	1940786	1806246	1795204	1958334	2212954	1819098	1265685	2347204	(169.05058, 1887.4619)(170.05443, 1494.9717)(151.0424, 3340.7925)(166.0506, 44625.38)(167.05388, 4654.4824)(168.0488, 91.53)(148.0953, 12537.742)(149.04027, 423.4861)(189.03651, 185.338)(191.0402, 554.7633)(171.02664, 618.74)
2,4,6-trinitrotoluene	161446	142204	141036	141079	142976	103021	135932	117596	70742	77966	87368	64813	1	1	1	1	1	1	1	1	1	1	1	1	(227.0165, 7441.133)(228.01788, 1198.024)(210.3441, 879.7134)(210.0012, 210.83)(230.8337, 443.086)(232.03485, 476.645)(210.64206, 395.3525)(214.0228, 226.475)(252.56822, 812.4788)(252.0152, 318.82)
5-hydroxyisourate	1561100	796335	367083	180215	59062	147895	341488	155083	349086	146291	145630	67683	1	162190	1	77167	123665	69486	271870	1	1	62064	194465	17099	(187.15616, 2537.7)(188.53189, 1404.96)(170.02194, 193.125)(186.86684, 9485.582)(188.46608, 2260.6758)(188.0351, 3244.54)(167.02197, 7967.645)(168.02351, 1076.9443)(169.01929, 279.672)(207.59392, 34217.613)(208.52013, 4590.66)(209.31245, 3461.6738)(210.013, 179.5)(192.5652, 814.5511)
(+)-menthofuran	1361841	1715854	1162170	1	1341559	1005673	1166134	1100076	1	978436	1	1	1249281	915345	1	1284806	1821598	1596603	1505650	1200794	1627231	1	1673163	1304742	(151.11197, 12465.853)(133.10175, 44182.703)(134.10492, 5281.8965)(174.0983, 97.16)(155.0853, 2751.2307)(156.09319, 248.52002)
10,16-dihydroxypalmitate	3302736	1	3504704	3858484	2768963	1671545	1	1484596	2137599	2307286	1	3337884	3732246	849802	244682	1178446	4699279	4189414	1	1393463	3786778	3911641	2762666	4014678	(287.2228, 347.225)(269.26978, 4680.592)(270.21893, 746.7401)(271.2057, 511.97)(288.2292, 53896.438)(289.23212, 8868.495)(290.23352, 885.95496)(270.72186, 1040.125)(311.213, 9539.771)(311.20303, 617.62)(292.2002, 64009.31)(293.20084, 598.0933)
(iS/i)-sakuranetin	1189003	1149962	1219572	736839	1131649	1336917	1396169	1140993	2229143	1555807	1340436	1370456	1084427	1	1621662	808702	1	850405	1336601	1	1	1086465	1	2990347	(288.2474, 15104.695)(289.76077, 8331.008)(290.09232, 3157.4001)(269.07553, 2992.7607)(272.0823, 721.43005)(288.89844, 16050.022)(269.08105, 26697.234)(270.0911, 7631.756)(309.07443, 5802.98)(310.08356, 246.0925)(291.06274, 29204.797)(292.06516, 7580.7915)
1,4-dihydroxy-2-naphthoate	54241	1	156421	250156	77963	1	103686	234024	134991	392600	155218	248607	68550	134352	360766	336689	279391	206156	186287	236628	74220	1	141570	279493	(203.0324, 142.85)(189.0358, 176.98)(204.04115, 10710.518)(205.04732, 1504.96)
2-dehydro-3-deoxy-L-rhamnonate	1	1	1	1	1	372362	258144	297341	1	1	1	1	1	1	1	1	1	1	1	1	1	1	1	1	(163.71797, 75001.64)(166.05515, 16200.975)(143.03416, 4946.47)(163.0533, 449.98)(164.0556, 136.44)(186.0406, 49.12)(187.0414, 38.37)(169.0319, 2498.83)
1-18:2-2-16:1-phosphatidate	2307932	3190825	2452653	2155059	4056512	3092186	3078649	2668488	2628041	1680543	1755738	2020798	749877	570886	751871	1	1	1	1	1	1	1	1	1	(668.4336, 3139.4358)(652.4372, 5235.81)(654.4418, 4506.1504)(655.44086, 4255.2803)(669.44916, 34418.285)(670.45905, 25167.676)(671.442, 2897.165)(652.82544, 6256.8384)(654.0277, 4678.1235)(655.30255, 4675.3115)(655.4422, 5086.23)(691.4319, 18068.479)(692.4348, 8051.698)(675.93005, 1045.823)(676.4325, 459.07)
coniferyl acetate	2501032	2129719	1	1	1714692	1836845	1752443	1735403	1681879	1682668	1731621	1592877	1608556	2264977	1604647	1894406	1373125	1541134	1291682	1631893	1525794	1442664	1194067	1471442	(223.09752, 5356.4927)(224.10106, 576.99963)(205.08665, 49706.05)(206.08984, 7107.2456)(207.09653, 445.30304)(246.7509, 529.58997)(231.07967, 234.8389)
O-phospho-L-tyrosine	472188	331626	676741	404618	509391	729136	277572	418284	952776	876163	689362	530334	1	1	1	1	1	1	1	1	1	1	1	1	(262.28195, 11617.72)(263.92328, 1551.6312)(243.01958, 26063.1)(244.02222, 9582.526)(245.02089, 13571.181)(246.02246, 1868.8)(261.5386, 2205.545)(262.039, 706.77)(247.03242, 2014.1282)(282.0137, 21054.416)(283.0133, 3288.6934)(284.00507, 918.5156)(269.01566, 2595.2825)
(2S,3R,4S)-4-hydroxy-L-isoleucine	5442048	12234837	12501719	1	6868249	5491682	15583590	7058500	11783261	1	9340337	8750741	3728908	9209230	10027016	3629155	5337668	4397746	6542931	729348	4128357	2936079	1	6593410	(149.09451, 804.5017)(148.81247, 588.1286)(130.0867, 181538.88)(131.08913, 13998.752)(132.0819, 179.69)(171.18773, 5909.98)(172.7991, 1100.0)(152.06895, 36314.12)(153.07166, 3869.553)
eicosatetraenoate	425423	1	1	475134	543034	426696	321689	355956	462219	342252	1	1	1	229137	245245	1	605034	1	473152	1	376611	307236	589169	356719	(303.9477, 386.8979)(285.22192, 18783.129)(286.22534, 3894.263)(287.23535, 534.671)(306.17072, 713.1331)(308.25064, 1138.5625)(327.22784, 149.88602)(329.2272, 280.55)(309.21353, 385.69165)(311.2238, 148.69)
D-iglycero/i-D-ialtro/i-octulose 8-phosphate	159800	1	1	419657	670673	149558	274488	253234	418014	1	297394	1	1	1	1	1	1	1	1	1	1	1	1	1	(301.03506, 45438.855)(302.03836, 7610.2344)
&beta;-D-gentiobiosyl crocetin	1	2071593	2522899	4936348	1124457	1396137	2549762	1179998	3349430	3426865	2230350	1894265	1552484	1975367	1868380	2242855	1758471	416905	377365	1	1072115	461191	1	1238608	(651.5297, 2814.2312)(653.521, 3796.4502)(654.77216, 6518.0)(656.2842, 1166.32)(634.0066, 2118.1868)(635.9228, 1375.73)(638.26196, 2147.27)(639.27, 327.64)(652.8043, 4818.038)(653.27655, 3749.859)(635.7437, 3357.8857)(637.3506, 2266.4685)(638.6078, 2028.1367)(639.4772, 1513.6461)(675.4009, 21399.414)(676.83246, 9544.914)(677.91364, 4852.965)(678.89355, 3013.2615)(679.7233, 3252.04)(680.26917, 387…
ecgonine methyl ester	2547090	3036655	1157172	1646617	3484775	3972156	1	2581603	942092	1	1133496	1	1730811	1	1863914	1	1	2111575	2655026	1	2620274	1860085	1	1	(200.12917, 86619.086)(201.12851, 17183.197)(202.12573, 1758.8025)(186.57535, 2849.938)(187.1333, 469.11)(202.6948, 43578.344)(203.94217, 10676.279)(206.1512, 2125.8035)(186.27563, 7284.3657)(225.056, 10028.97)(228.13191, 4145.47)(208.49309, 14425.294)(210.1175, 9204.13)
(iS/i)-2,3-dihydrodipicolinate	396917	178629	307994	207703	197762	300050	255038	270741	187438	1	252269	141963	504583	294314	302131	532722	908068	1	873247	638968	920646	615652	1	549340	(167.02219, 8989.839)(168.02371, 761.46204)(169.02055, 289.48715)(150.71574, 2561.187)(152.0179, 134.27)(153.022, 54.64)(169.83473, 3630.9343)(172.81166, 7665.0225)(173.04286, 5956.6465)(154.02715, 27396.545)(155.0287, 3276.1)(190.01295, 10645.82)(191.01303, 807.92456)(192.0121, 797.9472)(175.62923, 308077.06)(176.83194, 202242.5)(177.0143, 71337.41)
benzyl-6-hydroxy-2-cyclohexene-on-oyl	1718912	1600454	1842043	1855222	1961743	1567350	1881839	983950	1324677	1398137	2025439	1842599	446021	267410	337546	326533	859837	565092	489127	573572	734358	689685	1273439	733884	(249.099, 2752.67)(250.1001, 245.91)(229.91663, 764.66254)(231.08679, 809.116)(231.7547, 1041.6967)(247.09717, 45941.91)(248.10095, 7296.266)(249.09634, 1345.9551)(250.109, 148.98)(229.5871, 485.3033)(269.6652, 4951.4897)(270.60757, 1719.0756)(272.08374, 1825.265)(252.3219, 2258.3943)(253.07181, 6066.92)
vigabatrin	5679100	11125428	10938530	1	1	4202244	13206235	9161533	1	11113432	7952448	8301247	3661108	2403729	1695455	8786769	4637726	5219808	1738495	6752004	4438151	6702082	10518847	5542504	(131.75023, 265.12)(113.572975, 6479.798)(130.08679, 205399.14)(131.0893, 16526.018)(112.82703, 827.62)(152.06905, 36285.574)(153.07147, 4264.2646)(136.06285, 3666121.2)(137.06543, 240935.12)
iall-trans/i-retinol	622151	575813	1	683196	319802	238455	444416	556803	458753	380738	626959	1	140958	1	142983	282740	1	1	1	1	1	152825	1	1	(286.22574, 1892.9868)(287.2357, 144.14)(268.21658, 5200.005)(287.2354, 804.18494)(269.22623, 4289.7593)(270.2301, 373.2378)(309.21945, 3569.879)(310.22647, 627.9692)(291.20972, 8930.955)(292.21417, 2075.1477)
biotin	1	663926	324221	363316	366466	1	615587	262638	1	1	660251	717702	1	1	1	1	1	1	1	1	1	1	1	1	(247.08197, 27443.52)(227.19652, 15196.569)(228.82166, 45383.25)(229.57362, 9131.788)(229.573, 53608.926)(244.0899, 90.58)(230.075, 13391.38)(266.07156, 12524.564)(267.0823, 102.28)(248.06143, 641.3)
lupeol	6999462	6967592	12038431	1	5886432	10289015	7056856	5901697	6395134	6146025	7960234	8353536	1	1	1	1	1	1	1	1	1	1	1	1	(426.38068, 9106.466)(408.3716, 6690.1997)(427.3936, 90949.45)(428.39716, 29161.361)(429.39807, 4709.7715)(430.4003, 400.27832)(409.3833, 104570.01)(410.3867, 33366.83)(411.38712, 7146.622)(412.3945, 398.49332)(454.63937, 1161.965)(455.3894, 760.98)(433.37302, 2346.73)(435.8806, 353.68503)(437.38965, 1076.765)
1,2-di-iS/i-octyl-1,2-dimercapto-3-propanol	3351486	1	3291170	1	1	2466632	3170052	3191669	3091078	3220801	1	3127306	1	3021773	2934967	1	1	1	1	2875626	2696425	1	2709345	2675079	(350.39706, 27031.652)(351.96585, 23152.81)(353.25235, 1422.915)(349.26132, 7710.433)(350.26404, 1447.9288)(331.24835, 63672.715)(332.25217, 13119.592)(333.24435, 5191.7427)(334.2451, 525.13)(371.23953, 7311.199)(372.24158, 3330.935)(355.229, 5299.6406)(359.22647, 5753.2017)
5,10-methylenetetrahydropteroate	6688002	1	8149536	7033510	8862151	10582992	3955532	10120533	9610408	1	3734649	7625377	1	1	1	1	1	1	1	1	1	1	1	1	(327.11862, 119784.94)(328.11862, 15744.521)(309.10992, 1715.565)(310.1152, 215.39)(330.13037, 210.74501)(310.71988, 2525.678)(350.11362, 54915.47)(332.90073, 158866.62)(334.10394, 27040.848)(335.11087, 11712.285)(336.53958, 1383.71)(337.10934, 793.2967)
neoabietadiene	461849	318438	635397	351572	396555	379506	428934	498147	456779	505550	1	1	1	1	1	1	1	1	1	1	1	1	1	1	(272.24677, 4647.827)(273.2581, 9063.324)(274.26764, 1937.069)(275.27295, 183.63776)(295.74188, 141.81)
&beta;-seco-amyrin	6999462	6967592	12038431	1	5886432	10289015	7056856	5901697	6395134	6146025	7960234	8353536	1	1	1	1	1	1	1	1	1	1	1	1	(426.38068, 9106.466)(408.3716, 6690.1997)(427.3936, 90949.45)(428.39716, 29161.361)(429.39807, 4709.7715)(430.4003, 400.27832)(409.3833, 104570.01)(410.3867, 33366.83)(411.38712, 7146.622)(412.3945, 398.49332)(454.63937, 1161.965)(455.3894, 760.98)(433.37302, 2346.73)(435.8806, 353.68503)(437.38965, 1076.765)
(-)-sabinene	428560	364577	778456	2114686	1	829701	1	787613	677284	1	1	1	562253	1	1	1	1339859	1	1	1	5598483	4192012	1	1	(141.1401, 417.745)(137.13306, 17946.133)(138.13618, 2482.5786)(159.11465, 66397.69)(160.1171, 7092.7466)
2,4-dihydroxycinnamate	1	1417817	1437548	1233535	1	1250361	1	1045465	883832	1210153	1169101	1114559	1329000	1683118	1	1	1	1384531	1	1	1128220	1	1	1	(180.0394, 435.45)(162.0328, 366.12)(181.05084, 21218.355)(182.05415, 2313.7468)(183.04655, 1164.458)(163.03995, 39707.35)(164.04314, 4112.532)(165.0458, 160.70273)(203.03181, 559.9489)(187.88623, 734.1429)
O-sinapoylglucarate	578571	430761	587853	313450	393000	715885	415125	489304	717027	705443	653690	624874	1	1	1	1	1	1	1	1	1	1	1	1	(415.26053, 1926.309)(416.08142, 6728.485)(417.0856, 2157.6667)(418.09143, 483.175)(396.0698, 3688.804)(417.594, 1979.55)(417.0892, 1122.62)(397.0754, 14677.265)(398.0795, 2732.5374)(438.35727, 738.01996)(440.0718, 294.14)(421.39392, 2479.7585)(420.5598, 2001.77)
bisdemalonylsalvianin	219654	243452	174774	186964	268304	239857	154759	164019	236840	192012	159514	169793	135847	129132	1	115262	172004	194617	185799	222293	142934	1	199412	190973	(738.18915, 3089.3762)(760.20953, 10942.365)(762.15955, 1575.0975)(762.96564, 569.2825)(739.185, 4936.6255)(740.1908, 1468.0177)(741.19275, 422.99152)(782.1931, 1680.1919)(783.4931, 748.427)(784.53253, 109.378334)(785.2047, 174.6)(761.3067, 577.8886)(765.1837, 2344.34)(766.1908, 1072.8)(767.1901, 2987.71)
2-methyl-6-geranylgeranyl-1,4-benzoquinol	1	3812830	3294812	1	4822390	7093424	2385035	4566563	6074288	5689111	4770862	3096485	9432225	1	10003210	7263924	5712835	1	9668447	9798966	1	1	8325389	1	(378.28766, 63508.66)(379.2918, 11527.273)(380.29596, 1015.3177)(381.2989, 124.21)(399.31696, 155.86499)(421.2395, 3914.989)(422.23328, 943.54474)(422.3005, 335.73)(401.2847, 161533.23)(402.28766, 51785.688)(403.2926, 10015.507)(404.29465, 996.09235)(405.2844, 202.46)
3'-ketolactose	896047	1192177	161747	987939	110329	176511	1120805	151276	1	377741	943960	993691	551585	1	1	865180	850097	771798	1	1	766890	776636	1	684543	(340.99316, 4840.299)(342.44086, 5795.58)(323.80746, 132309.94)(325.09793, 25665.076)(326.09583, 5380.98)(342.0212, 2848.5874)(344.8678, 5635.2676)(345.78735, 2056.4436)(346.1211, 221.95)(323.9899, 30163.91)(366.99048, 18436.508)(367.99094, 24102.844)(368.10175, 16376.13)(349.25635, 880.7122)(350.08862, 1152.23)
2-oxoglutarate	132248	105983	156226	113482	53542	1	1	109501	125984	1	97056	1	1	1	1	1	1	1	1	1	1	1	1	1	(144.00468, 7170.1743)(144.9993, 119.16)(126.99898, 3246.2576)(128.37607, 504.12128)(129.00104, 768.16)(131.0061, 445.72)(148.64732, 8896.1)(149.5249, 5165.16)(167.99774, 210.23502)(150.9909, 176.35)
neoabietadienol	971009	588299	1344667	770127	651401	809388	764452	910672	720237	739181	907039	1120307	1	1	1	1	1	1	1	1	1	1	1	1	(270.23062, 571.1966)(289.25327, 874.96826)(271.24274, 22223.658)(272.24683, 5203.4507)(294.8656, 3074.8274)
(-)-epicatechin	278850	298175	222196	252472	287568	240957	140943	263982	1	312293	221965	320172	1	258596	1	306750	312714	304840	275169	312040	303809	269721	248242	307896	(293.0865, 9901.756)(294.08716, 1946.5621)(275.0778, 29302.066)(276.08044, 4583.549)(293.09375, 454.55)(273.12564, 10515.3545)(274.12924, 12949.482)(276.0806, 38173.64)(295.45953, 93.31401)
6-phospho-2-dehydro-D-gluconate	2358166	2095406	963345	1	1269359	1105760	1462342	1181454	1815478	1422022	951657	792800	1	362728	1	1	1	1	1	227104	213348	258597	133443	267708	(271.48407, 1624.785)(271.9819, 209.19)(252.9728, 33066.094)(253.97813, 2131.3738)(254.96742, 1072.92)(258.39508, 1160.06)(294.83615, 256.25998)(278.39993, 1627.2557)(278.46735, 977.6749)(278.9701, 1164.22)
2-hydroxyeriodictyol	1735737	2057985	1806157	2312829	2798825	2566658	2182240	1788371	2293999	1681777	1976045	1977813	1087485	1	1295262	1381087	2356116	1510051	1399298	1796562	1854030	1685404	1697981	1952500	(304.05383, 228.77615)(310.0776, 1666.1208)(287.05588, 84982.555)(288.0588, 13894.557)(289.0616, 1943.5668)(290.069, 140.07)(331.0627, 487.47)(309.04132, 12796.195)
4-hydroxybenzalacetone	3602478	3211345	3687727	3770537	3767137	2695933	3545413	2036906	1	2877620	3924560	3692123	699778	667724	1	1	1462796	1	1	1	1197485	1	2390904	1	(162.06653, 1167.9667)(144.05893, 2313.5298)(145.06477, 127640.414)(146.06816, 16326.233)(186.72758, 1556.6376)(188.06479, 2725.7952)(168.90776, 1772.677)(169.0511, 2692.42)
glycyrrhetinate	2322438	1799788	2023459	2533699	2161861	1423315	1	1201994	1926805	1544115	2037642	1835096	1	1	1	1	1	1	195208	369010	1	1	407650	190773	(470.08197, 6655.5425)(471.087, 3065.256)(473.34213, 4872.9834)(451.96536, 42020.68)(452.3241, 14682.315)(471.78635, 3756.111)(472.84308, 4282.6265)(476.35583, 714.8133)(457.5943, 5616.5723)(457.8471, 6509.77)(458.3466, 8949.02)(494.72736, 7069.9507)(496.41602, 14144.033)(497.34024, 6043.9565)(498.1393, 2149.002)(475.31268, 2933.4011)(478.92563, 4374.3154)(479.8269, 2759.4976)(480.33258, 3808.47)
gallocatechin	2292310	2301917	2086725	1883110	2031013	2097159	1869056	1812735	2449319	1974495	2134300	2374876	1	1	1	1	1	1	1	1	1	1	1	1	(306.07236, 1706.4686)(288.28665, 353.00555)(290.0641, 8498.56)(307.08127, 49607.297)(308.08875, 7179.7593)(309.09186, 1374.878)(289.06775, 4135.74)(330.06726, 10826.165)(331.0673, 2772.2302)(332.50348, 15259.712)(333.0733, 3774.36)(312.30692, 5174.5435)(313.62915, 7694.9844)(315.059, 4962.14)
2-methyl-6-all-trans-nonaprenyl-1,4-benzoquinol	1	1	1682630	1	1153980	1042459	1051746	1833854	2299179	2014378	3492879	2192304	1	1	1	1	1523461	689705	1	1547684	538051	119630	1	1	(736.62366, 91616.914)(737.6259, 41131.473)(738.62946, 11150.401)(739.6319, 2137.6091)(740.6424, 165.08333)(718.60236, 622.44995)(719.6095, 93.38)(762.4683, 43791.652)(763.23016, 40682.152)(764.47, 20117.473)(765.6286, 9327.073)(746.38995, 13795.813)(747.60693, 22539.93)
2-methoxy-6-iall trans/i-octaprenyl-2-methoxy-1,4-benzoquinol	304755	1	365462	472882	284148	218043	263247	266291	307550	201087	432379	366593	1	273944	1	141532	1	1	1	1	1	1	1	407337	(686.1725, 1016.44495)(689.5643, 639.69)(666.5331, 550.0629)(687.1583, 1734.6799)(686.5464, 3361.7349)(667.9019, 6343.04)(668.9776, 3974.1135)(671.5553, 8573.043)(672.5622, 5954.467)(673.0652, 5077.715)(673.5709, 4156.88)(707.7907, 1530.7526)(709.5385, 1378.94)(710.5492, 685.53)(711.5532, 676.76)(694.53754, 775.64435)(694.5329, 2441.53)(695.5368, 1354.72)
1-18:0-2-18:1-phosphatidylethanolamine	1490056	1452011	1255037	7438345	1490399	1445400	5814906	8133521	5433173	3353946	3701350	4503867	2133395	1768454	2061728	1647644	7862944	3755753	7087171	7816799	2593759	3174747	5176406	983223	(749.2563, 6838.887)(751.06976, 9580.813)(751.5721, 4773.723)(727.8859, 1630.4401)(729.5649, 4021.7969)(730.56934, 4000.6833)(733.57, 1401.9099)(752.45605, 740.34)(752.5838, 590.77)(728.563, 4558.8965)(729.5645, 2354.8074)(730.57104, 445.40997)(731.5846, 97.615)(768.55206, 111407.56)(769.55396, 34043.996)(770.5555, 10086.927)(771.56665, 1077.3192)(754.8409, 55974.734)(754.6744, 8218.206)(755.0463…
calcidiol	977095	939199	1046174	1247498	1255623	1018320	493241	670759	1081078	596883	1022577	1	1	172111	346062	1	699415	471822	819945	776703	1	714086	1399794	837611	(400.3296, 1752.7212)(382.37466, 596.76666)(401.44147, 7558.8726)(402.74628, 2269.9587)(403.35284, 184.50143)(383.48923, 4010.8618)(384.5116, 872.4659)(388.3483, 1437.36)(424.3281, 3409.9534)(424.9961, 1618.34)(425.3362, 170.18)(407.3197, 366.175)(410.33008, 671.38)
2,4-diamino-6-ethyl-5,3'-(2-cyclohexylphenoxy)prop-1'-yloxypyrimidine	1407901	1579873	1827524	2610016	3879925	1858496	1942086	880929	961049	853152	3179129	1823938	1	1	1	1	1	1	1	1	451032	300576	787215	1	(413.25122, 341.39)(415.2651, 2898.6138)(416.2649, 693.1786)(395.2446, 61684.75)(396.2479, 15025.438)(397.25037, 1607.803)(398.24655, 168.54)(437.64102, 207.082)(439.246, 224.11)(440.245, 116.77)(417.59256, 861.6264)(418.2255, 121.07333)
biliverdin-IX-&alpha;	485419	399606	500715	619415	758753	601003	334089	672575	601378	894704	1	1	638655	674390	1	1	505750	505311	590722	727953	678031	1	652770	1	(580.22986, 3138.075)(562.219, 697.57)(563.2131, 180.4)(581.24084, 19770.965)(582.2434, 5818.4746)(583.2451, 343.14502)(563.7367, 694.785)(608.35754, 1634.2994)(608.562, 773.0733)(608.229, 799.49)(609.2461, 901.16)(585.2088, 6808.53)(586.2179, 2325.97)(587.2169, 407.36)
3'-phosphoadenylyl-sulfate	224851	235011	295247	1	166054	81986	167008	159228	174337	172787	121240	78051	1	1	314930	1	1	252601	188285	1	126257	90129	57717	1	(503.9602, 8557.364)(505.95807, 13915.107)(506.96106, 2880.9934)(507.9556, 6532.768)(508.95847, 1063.0476)
glutinol	6999462	6967592	12038431	1	5886432	10289015	7056856	5901697	6395134	6146025	7960234	8353536	1	1	1	1	1	1	1	1	1	1	1	1	(426.38068, 9106.466)(408.3716, 6690.1997)(427.3936, 90949.45)(428.39716, 29161.361)(429.39807, 4709.7715)(430.4003, 400.27832)(409.3833, 104570.01)(410.3867, 33366.83)(411.38712, 7146.622)(412.3945, 398.49332)(454.63937, 1161.965)(455.3894, 760.98)(433.37302, 2346.73)(435.8806, 353.68503)(437.38965, 1076.765)
7-methylthioheptyl glucosinolate	1	292422	292706	1	269620	238137	335766	248963	238637	277151	292440	1	1	1	1	1	1	1	1	1	1	1	1	1	(467.49176, 537.818)(469.0949, 530.89)(444.081, 69.19)(463.10367, 1663.9321)(464.11807, 191.50572)(445.08893, 6979.458)(446.09637, 565.6178)(485.0751, 65.32)
iN/i-&delta;-(phosphonoacetyl)-L-ornithine	1	1	143241	256958	1	1	99902	353416	1	1	155207	1	33724	126551	458720	398165	260353	241452	213709	233626	1	1	1	325589	(253.05893, 11983.247)(254.06432, 1571.3885)(255.0521, 112.2)(240.0565, 257.16)(255.06754, 2013.9)(237.059, 472.80554)(281.0627, 158.59)
4,4-dimethyl-5&alpha;-cholest-7-en-3&beta;-ol	10312077	11464851	20275112	17948704	12463602	9057942	12795023	18645524	12920145	8658600	10471691	9604099	9777990	4648258	7450729	7104372	13410389	4466282	7618841	8474757	2742237	4038943	6980829	6105902	(415.34033, 704.19403)(417.9008, 425.13123)(418.4004, 659.2)(396.37302, 2278.799)(415.39072, 874.7475)(397.38358, 359751.28)(398.38663, 115368.78)(399.38986, 19612.828)(400.39, 2105.7563)(438.29587, 3718.6533)(440.47177, 4794.4067)(441.88452, 4865.87)(421.7028, 265.12332)
4,4'-diisothiocyanostilbene-2,2'-disulfonate	145291	51891	321834	235354	187341	144274	241353	246239	169290	246840	229445	162856	1	1	1	1	1	1	1	1	1	1	1	1	(453.29675, 1675.8538)(435.91086, 1339.8667)(452.9337, 8126.508)(453.94064, 1829.5426)(436.4252, 1912.6708)(439.837, 2855.3992)(440.83102, 7063.709)(441.51498, 2003.844)(440.92, 8670.19)(441.9135, 2206.55)(475.3605, 1611.52)(476.91895, 726.258)(481.9171, 576.37)(457.82214, 1614.0991)(459.17386, 2833.54)(462.40054, 2851.9167)(463.39923, 6742.2446)(463.90256, 2007.34)
4-methyl-5-(&beta;-hydroxyethyl)thiazole	813110	246121	878129	1106544	259299	186365	1	1181226	1019975	1	372621	334409	817608	898282	1	1	688675	709542	914529	1085371	1151471	1211976	1	1204411	(146.37321, 2429.6365)(126.97191, 23954.596)(128.0275, 7698.85)(144.04803, 8004.53)(127.19651, 21249.879)(129.91133, 722.6913)(168.76602, 427.9337)(169.8284, 275.062)(170.02756, 71.22)(150.51512, 8498.845)(151.01631, 262.31668)
(1R)-trans-chrysanthemate	2176708	3462451	2697408	1	1	2963792	3216733	4353939	1	1	1	4228512	1	773032	1	1	1079833	1299010	1	1471052	1	1484520	1	1089837	(167.1074, 17647.328)(149.0967, 83742.695)(150.10014, 9204.335)(151.0964, 1025.41)(168.11319, 9898.307)(192.104, 4296.0938)(193.10196, 9379.95)(174.09348, 1403.9625)(175.0925, 126.08)
4&alpha;-carboxy-4&beta;,14&alpha;-dimethyl-9&beta;,19-cyclo-5&alpha;-ergost-24(24sup1/sup)-en-3&beta;-ol	4802240	4501442	6293321	1	4626984	2854749	3522800	5725896	1	5471147	5161817	3616420	10967247	3801698	3799860	6280634	5053874	2375578	1	1	1	1921497	3653425	2833349	(469.36563, 154754.12)(470.3689, 51693.78)(471.372, 9476.747)(472.3732, 1124.3168)(473.3711, 135.6)(451.35703, 3689.2195)(452.36047, 801.39233)(493.49167, 2963.5386)(494.36722, 1292.9156)(495.3596, 242.11)(475.29913, 5088.2227)(476.35315, 1340.8595)(477.3594, 3316.7583)(478.35992, 341.6894)(479.36725, 747.745)
(2iS/i)-2-isopropyl-3-oxosuccinate	404706	1	599222	561879	1	407816	519975	310702	1	1	545104	565251	1	1	1	1	1	465047	634507	284896	1	562089	158971	1	(176.04523, 177.90999)(174.74197, 11893.7705)(177.16777, 19286.842)(178.058, 5806.332)(155.0345, 11407.411)(156.03745, 957.5959)(182.02705, 202.39333)
D,L-malic semialdehyde	1	1	139477	1	147148	167156	144567	194395	1	1	1	1	156511	1	1	1	1	153236	1	193324	185857	194253	1	187794	(117.018684, 7515.8154)(144.47185, 451.34363)
mycinamicin VI	3730455	4210628	1	2834694	3971251	2676678	3208111	3873675	1	4507639	3738125	3378984	1	2385816	1587454	1715501	1	349154	3618672	3366156	6010307	5826537	607232	4138730	(669.4083, 631.395)(670.2095, 239.4)(650.38904, 25336.12)(651.39294, 10031.334)(652.3978, 3652.16)(669.6643, 396.3075)(695.6292, 5000.8804)(697.1232, 2824.741)(697.4154, 2259.98)(673.78284, 956.0464)(677.24854, 3120.4272)(678.5377, 2380.967)(678.3926, 1665.5533)
oryzalexin S	4042737	5305259	1	1	1	5390404	1	2773354	2702914	1	1404108	3325968	1	598357	1	547334	1	451237	760353	610593	329367	386026	1	570435	(305.13266, 2163.441)(306.74377, 258.19998)(286.38104, 1979.942)(287.2207, 118.39)(305.24823, 53435.574)(306.25143, 11402.5625)(307.26093, 2219.31)(287.23593, 3172.4448)(288.24164, 586.8075)(327.23148, 34710.785)(328.23532, 8819.38)(329.2354, 216.185)(309.40344, 70620.43)(310.2275, 18025.3)(311.22757, 4290.845)(312.22522, 206.83)
butein 4'-&beta;-D-glucoside	2048004	1737372	996668	1037109	957906	1484412	2007682	1382726	2526496	1005199	1551268	1038630	2742535	2554564	987589	1600986	2225878	2658620	1589443	1802029	2235332	3394880	475283	1087019	(434.11536, 5563.0947)(416.2726, 1923.1968)(435.1267, 83136.09)(436.13065, 16859.33)(437.13306, 4289.0137)(438.13354, 387.48)(419.75818, 1525.9625)(421.26596, 3560.269)(421.93594, 2378.1958)(457.2769, 1686.7516)(458.11484, 466.46686)(441.60406, 437.615)
pelargonidin 3-iO/i-sophoroside	2915289	2950550	2645178	3172331	4041112	3405278	2782501	2287684	3074923	2395590	2638687	2576392	1203316	1395281	1	1503859	2586451	1648255	1	1868807	2019121	1883854	1871286	2180445	(578.2132, 518.3517)(579.15424, 822.33)(595.1667, 57899.203)(596.1701, 18362.705)(597.1724, 4785.344)(598.1742, 573.2635)(599.17554, 145.95499)(617.1489, 35089.78)(618.15265, 10349.088)(619.1547, 2624.7798)(603.0634, 1676.416)(604.0591, 1596.5029)(605.04004, 960.68665)(605.151, 760.70496)
scalarane-17&alpha;-19-diol	146309	1	1	1	1	1	1	113618	1	99808	1	158298	75235	54687	1	1	111672	90800	120824	103432	93018	1	168862	124816	(378.3493, 143.69)(399.32336, 4797.1377)(400.3252, 1407.1351)(401.3385, 165.53334)(381.3143, 1823.0787)(382.31543, 744.7625)(383.30908, 243.82501)
taurine	1	1	104193	60636	46212	54605	57028	84985	111471	91171	65291	77431	1	1	1	1	1	1	1	1	1	1	1	1	(127.02468, 449460.66)(129.02231, 77518.98)(110.00905, 120814.23)(111.0106, 20060.652)(129.99364, 4579.985)
3,5-dihydroxybiphenyl	259129	381408	496183	340313	516306	333957	396545	237746	524018	1	338770	1	1	222729	1	1	1	1	1	1	1	258876	481660	177620	(186.0666, 680.81)(169.72856, 131.8)(187.07628, 10072.497)(188.07396, 1594.9761)(169.0653, 44.95)(210.84633, 2708.6692)(212.39934, 1166.2167)(213.0713, 204.1)(192.6222, 4089.5676)(193.50511, 393.71454)
hexanediol 1,6-bisphosphate	190092	109148	116394	139427	175932	142075	192270	171416	101147	1	128748	98823	1	1	1	1	1	1	1	1	1	1	1	1	(278.01123, 147.85333)(256.72025, 6648.4473)(259.66516, 13873.763)(259.9987, 5927.49)(276.01398, 575.4525)(257.55615, 2640.332)(258.0003, 550.435)(296.98914, 6071.6406)(297.99362, 1054.7755)(280.98654, 2630.215)(281.9843, 389.25)
oryzalexin B	9036281	9388929	8419726	1	2752649	1	1	1877248	2399378	1	2009265	2722781	1350568	1	821249	1384691	2000673	1706452	2077430	1805237	1	1	2137855	1568162	(302.725, 3099.2012)(303.88843, 1357.8234)(284.21112, 1874.6488)(303.23117, 8889.331)(304.23386, 1792.4171)(285.22162, 35262.727)(286.22528, 8048.9946)(325.2132, 56805.742)(326.2142, 14107.4)(327.2112, 15103.433)(307.2028, 1176.3965)(308.2064, 263.52832)
oryzalexin C	13617625	1293761	4545535	18866032	14035170	3853937	14075738	10106619	1458321	3324437	5719141	3700954	4250640	4265265	3431542	1530272	2627102	4012045	1570765	2989596	3769193	3309094	4862578	1	(300.20544, 3880.1926)(301.2152, 554.3725)(282.69904, 315.02502)(301.2168, 28642.838)(302.21988, 6086.2905)(283.2064, 47574.957)(284.20972, 12785.585)(285.21442, 1461.7928)(323.1994, 4831.3477)(324.1976, 1788.4434)(306.73947, 145307.28)(307.4792, 44095.01)(307.18597, 31953.787)
oryzalexin D	4042737	5305259	1	1	1	5390404	1	2773354	2702914	1	1404108	3325968	1	598357	1	547334	1	451237	760353	610593	329367	386026	1	570435	(305.13266, 2163.441)(306.74377, 258.19998)(286.38104, 1979.942)(287.2207, 118.39)(305.24823, 53435.574)(306.25143, 11402.5625)(307.26093, 2219.31)(287.23593, 3172.4448)(288.24164, 586.8075)(327.23148, 34710.785)(328.23532, 8819.38)(329.2354, 216.185)(309.40344, 70620.43)(310.2275, 18025.3)(311.22757, 4290.845)(312.22522, 206.83)
NADHX	159747	126429	178044	164620	230111	167061	216119	167951	1	126936	169455	221390	223271	288808	220691	277794	209376	1	207928	194541	201333	243108	120257	245043	(681.1197, 3122.901)(682.1208, 712.2009)(664.2805, 7522.901)(665.45135, 2506.8464)(666.1083, 1663.3573)(683.1261, 2974.075)(684.12836, 688.85)(687.1311, 408.48)(688.1404, 367.03)(668.4563, 423.05334)(670.1285, 340.49)(704.7831, 219.72112)(708.1093, 411.435)(686.37427, 288.19452)(689.1068, 402.91498)(692.1113, 448.6)
ient/i-isokaurene	461849	318438	635397	351572	396555	379506	428934	498147	456779	505550	1	1	1	1	1	1	1	1	1	1	1	1	1	1	(272.24677, 4647.827)(273.2581, 9063.324)(274.26764, 1937.069)(275.27295, 183.63776)(295.74188, 141.81)
oryzalexin E	4042737	5305259	1	1	1	5390404	1	2773354	2702914	1	1404108	3325968	1	598357	1	547334	1	451237	760353	610593	329367	386026	1	570435	(305.13266, 2163.441)(306.74377, 258.19998)(286.38104, 1979.942)(287.2207, 118.39)(305.24823, 53435.574)(306.25143, 11402.5625)(307.26093, 2219.31)(287.23593, 3172.4448)(288.24164, 586.8075)(327.23148, 34710.785)(328.23532, 8819.38)(329.2354, 216.185)(309.40344, 70620.43)(310.2275, 18025.3)(311.22757, 4290.845)(312.22522, 206.83)
oryzalexin F	4042737	5305259	1	1	1	5390404	1	2773354	2702914	1	1404108	3325968	1	598357	1	547334	1	451237	760353	610593	329367	386026	1	570435	(305.13266, 2163.441)(306.74377, 258.19998)(286.38104, 1979.942)(287.2207, 118.39)(305.24823, 53435.574)(306.25143, 11402.5625)(307.26093, 2219.31)(287.23593, 3172.4448)(288.24164, 586.8075)(327.23148, 34710.785)(328.23532, 8819.38)(329.2354, 216.185)(309.40344, 70620.43)(310.2275, 18025.3)(311.22757, 4290.845)(312.22522, 206.83)
dimethylselenoniopropionate	1558627	1382642	458874	370231	1464741	1	430629	417998	1	1	351592	305825	1	1	580604	376464	558897	552492	1	555317	445605	504886	1018744	688938	(178.05229, 2024.1743)(162.79662, 1037.871)(171.9925, 268.19333)(178.9952, 35982.523)(180.24495, 5660.655)(180.99347, 2730.2864)(184.9924, 110.85)(160.55167, 4046.0974)(163.98456, 1059.8708)(165.78525, 2208.878)(171.9939, 705.15497)(206.98164, 366.6367)(212.58867, 566.806)(184.15219, 16786.215)(184.85406, 7658.164)(186.21428, 8482.4)(192.47516, 129.785)(192.9754, 361.2)
EGTA	1	1	1	1	1	1431731	1364458	1384695	1	929816	1	1	2095724	1	2251431	2142026	1	2038616	1894083	1	1	1	1	1	(376.11, 11021.089)(358.09955, 32934.863)(380.3729, 151.295)(381.1274, 107.54)(399.65503, 11674.581)(400.66367, 7283.1094)(402.10645, 34605.336)(404.11105, 7408.3936)(381.64508, 6173.715)(382.972, 13385.836)(384.89844, 16421.51)(386.10184, 4466.24)
dehydroabietadienal	3069978	2862264	1727940	618712	726926	585417	1	392916	3682394	1	3095163	643541	1525138	1055928	747079	1	1	1924764	1961533	1	1442997	2233333	1	1	(284.21036, 3083.3394)(266.20047, 3024.31)(267.1927, 103.33)(285.22192, 32930.87)(286.22534, 7056.929)(287.23502, 712.37256)(267.21118, 16985.854)(268.21448, 3365.7312)(269.2248, 489.38498)(307.60486, 1240.1199)(308.20856, 199.71399)(291.91672, 2208.9233)(294.213, 578.22)
1-iO/i-feruloyl-&beta;-iD/i-glucose	1395975	1874796	1575930	2246837	1297663	1294022	1291474	1326840	1451826	1980053	2262439	2660968	2217526	1207092	2235575	1109027	871325	860634	1026542	1688755	1616481	1881209	1066390	1318983	(357.36502, 482.4725)(340.96274, 8344.108)(341.8612, 5132.745)(357.1172, 37644.137)(358.1227, 6300.6094)(359.1309, 789.49335)(339.11014, 22681.695)(340.10886, 6718.049)(341.10187, 226.78667)(379.10205, 16059.79)(380.1079, 2771.568)(381.114, 374.64664)(362.80453, 2088.428)(363.37418, 941.3333)(364.58914, 103.17)
L-dopa	1445069	5056509	2430869	1	346974	348465	2907710	246838	1	1780215	4082357	371408	4389694	5092074	5173431	6045559	5514838	4282099	4732218	4981052	3761920	3644870	1	5056556	(200.16023, 8470.46)(182.62189, 8142.863)(184.07123, 1519.3784)(198.26646, 68642.164)(199.28925, 7939.0615)(200.0722, 802.80664)(180.46773, 12302.643)(181.06557, 1920.8187)(182.058, 814.00665)(220.85005, 4776.241)(221.36848, 234.1)(202.40747, 27512.965)(207.0621, 56.65)
&beta;-D-galactosyl-(1&rarr;3)-iN/i-acetyl-D-galactosamine	2551777	2620626	3289366	2886829	3530579	2405001	3354798	1670745	2395159	2585861	3752575	3047526	573216	470294	410302	530574	1415936	928643	1083770	856599	1252024	1155897	2280288	1330796	(386.1526, 4765.89)(366.46948, 1755.9584)(367.47058, 7381.905)(368.13586, 12324.367)(384.15295, 96647.96)(385.1545, 16708.287)(386.156, 2177.928)(367.53912, 15956.245)(371.14975, 100207.23)(411.0311, 778.3133)(411.14227, 1634.645)(392.01245, 826.3318)
leucocyanidin	2292310	2301917	2086725	1883110	2031013	2097159	1869056	1812735	2449319	1974495	2134300	2374876	1	1	1	1	1	1	1	1	1	1	1	1	(306.07236, 1706.4686)(288.28665, 353.00555)(290.0641, 8498.56)(307.08127, 49607.297)(308.08875, 7179.7593)(309.09186, 1374.878)(289.06775, 4135.74)(330.06726, 10826.165)(331.0673, 2772.2302)(332.50348, 15259.712)(333.0733, 3774.36)(312.30692, 5174.5435)(313.62915, 7694.9844)(315.059, 4962.14)
quercetin 3-iO/i-(3\-iO/i-ip/i-coumaroyl, 6\	454240	526511	425319	419977	1	443317	428392	360480	1	302764	358863	338707	310918	1	1	335625	296810	266335	354712	364352	269621	272690	303238	342979	(787.61346, 287.70285)(790.1944, 1846.005)(769.17944, 8511.986)(770.1823, 2643.5278)(771.17255, 1714.6866)(811.3334, 1413.8815)(813.5198, 1437.0975)(814.1889, 310.1843)(815.174, 541.25)(791.16376, 4873.84)(792.1771, 2019.582)
baicalin	246757	127471	57685	196612	1	177820	113296	211746	96850	131893	163875	259164	1	1	1	1	1	1	1	1	1	1	1	1	(445.83307, 15254.795)(446.08716, 8790.483)(428.068, 4358.0054)(431.0828, 590.15)(446.58984, 7511.5845)(428.0721, 5241.686)(471.07495, 370.01498)(450.5584, 1742.7051)
lanosterol	6999462	6967592	12038431	1	5886432	10289015	7056856	5901697	6395134	6146025	7960234	8353536	1	1	1	1	1	1	1	1	1	1	1	1	(426.38068, 9106.466)(408.3716, 6690.1997)(427.3936, 90949.45)(428.39716, 29161.361)(429.39807, 4709.7715)(430.4003, 400.27832)(409.3833, 104570.01)(410.3867, 33366.83)(411.38712, 7146.622)(412.3945, 398.49332)(454.63937, 1161.965)(455.3894, 760.98)(433.37302, 2346.73)(435.8806, 353.68503)(437.38965, 1076.765)
phytol	227639	127510	203686	103174	58422	89528	158673	119277	168704	70024	82404	112386	1	192588	107721	131729	489425	237550	90481	119358	171283	265805	150510	76473	(298.31082, 14121.742)(299.31296, 3326.9333)(279.30478, 336.37)(319.29935, 3284.5586)(320.30283, 549.93835)(301.4173, 6436.3125)(302.28824, 1468.769)
L-dopachrome	6842706	4958501	3486670	3121905	3091356	2918997	3151271	3736511	4445834	4102197	2422920	2085270	3708306	5352563	4241944	4290139	891238	1307842	1549937	1834526	98435	2662893	896213	180354	(194.03476, 8787.235)(194.28693, 3257.5876)(195.036, 93.7)(174.66962, 8735.477)(177.52614, 17128.863)(179.03229, 714.445)(193.40572, 7339.578)(194.63828, 2432.312)(175.47607, 17254.441)(215.35149, 99609.51)(216.35553, 7630.7285)(217.01608, 7726.1494)(218.0171, 145.75)(197.69594, 786.57874)(198.992, 77.83)
(9Z,15Z)-12,13-dihydroxyoctadeca-9,15-dienoate	8589192	11044819	9583108	11098198	6232015	1	8524650	15079108	9090975	9950749	1	1	1	1	1	1	1	1	1	1	1	1	1	1	(311.22223, 25874.775)(312.2247, 6143.1343)(313.2293, 757.3489)(293.21228, 414136.12)(294.2156, 81772.266)(317.2444, 133.87)(334.993, 4203.6934)(337.22095, 20451.018)(338.22134, 6830.19)(316.19852, 1487.0311)
oxidized renilla luciferin	385626	1	487145	1	556682	538450	530642	625974	1	1	550779	759171	1	1	1	1	1	1	1	1	1	1	1	1	(396.16553, 3087.925)(397.45505, 6017.8354)(399.17188, 5513.895)(397.1684, 4067.5)(400.1778, 182.35)(378.1593, 13308.954)(379.16132, 4338.334)(418.15045, 2693.8838)(419.1516, 385.64)(402.89935, 3740.626)(404.75388, 3707.186)(405.15405, 1965.68)
9,10-epoxystearate	3917185	4814360	3392125	3840800	2851680	1	3642919	2590397	3246087	2833644	6425660	3676652	3007027	1	1	1911882	5263121	4785177	5841894	4607987	3995125	4954201	4857283	3796526	(297.24283, 52523.547)(298.2464, 9989.951)(299.24802, 1385.614)(279.23285, 139187.12)(280.236, 29737.283)(281.24048, 4212.038)(282.2426, 147.14)(321.0911, 5431.2695)(322.87698, 24496.18)(324.24637, 7508.9634)(302.21985, 3582.409)
iN/i-(5-phosphoribosyl)-anthranilate	230778	144476	84642	114714	136391	201260	166647	97568	280297	202035	120778	117343	125587	122626	204882	143989	73401	1	1	187841	1	120947	84626	167404	(346.53595, 2389.129)(348.0449, 469.27002)(328.46722, 1377.1056)(347.82187, 1888.6755)(348.03192, 223.515)(329.42896, 4540.1084)(330.28708, 867.775)(370.6917, 3226.8052)(372.52527, 1816.4537)(351.74866, 2741.824)(352.56656, 1023.2701)
ampicillin	3460126	4546528	5300002	3591968	4217195	1	1	5694700	4931125	4317755	2802569	4402966	1	529704	656937	1	631153	715165	624446	834304	744389	702043	1	943178	(349.6386, 30457.648)(350.63724, 89305.95)(352.34332, 9261.502)(353.10986, 16101.465)(332.6841, 95829.13)(333.70233, 64730.445)(334.9049, 14907.701)(335.4368, 11708.876)(336.1037, 2371.92)(351.12427, 8813.685)(354.12143, 6004.232)(355.1225, 177.305)(334.90765, 52105.074)(337.98627, 9599.407)(373.20413, 15021.872)(376.53198, 745.98)(377.10068, 451.12)(376.1023, 194.7)(355.668, 12517.239)(359.84583…
a 2-acyl-sn-glycero-3-phosphoethanolamine (n-C18:1)	2033525	2378432	1	2142281	1437042	1128356	1434257	1112005	1855801	1620250	2396626	1885724	1	925309	664331	710851	3553275	2088067	1703980	1404381	1300201	1511218	1295668	1845082	(481.97433, 2151.0322)(482.85226, 1818.161)(483.30713, 1827.65)(484.3133, 162.86)(461.28995, 32590.125)(462.29245, 10793.975)(482.31635, 393.64603)(463.3034, 10172.31)(464.3043, 3390.32)(503.52344, 2147.7698)(505.2985, 5946.346)(484.7847, 2335.715)(487.74805, 4144.091)(488.95853, 5481.5933)(489.2913, 4781.12)
linalyl 6-iO/i-&beta;-iD/i-xylopyranosyl-&beta;-iD/i-glucopyranoside	1	642270	1	680035	551288	578711	1	552384	1	1	1	411435	1	1	1	1	1	1	1	1	1	1	1	1	(449.57193, 4729.5435)(453.24768, 3749.88)(454.252, 4134.2)(432.47772, 2974.25)(434.56717, 7845.0234)(435.23685, 11495.234)(449.84244, 4877.87)(451.24762, 6866.0576)(452.91397, 4148.0737)(454.2533, 1978.83)(433.56702, 5928.047)(434.56775, 9490.757)(435.57144, 16461.746)(436.2419, 3589.31)(471.2222, 26681.854)(472.2283, 7133.953)(473.22403, 569.2367)(455.46478, 1071.7825)(458.2213, 2496.035)
(+)-sesaminol 2-iO/i-&beta;-iD/i-gentiotrioside	1281884	1	1	3569637	1	1036156	2091126	2129212	749102	989836	1	2539003	1	1	1	1	1	1	1	1	1	1	1	1	(857.01184, 214.22)(859.2796, 2905.0369)(861.2743, 7812.9697)(862.2773, 28973.25)(840.58563, 8156.553)(841.25037, 1353.965)(842.2523, 580.73)(858.2827, 88674.27)(859.2806, 3121.842)(861.61334, 14478.523)(862.9461, 17818.723)(863.2802, 16603.04)(840.25366, 14013.723)(882.6978, 1643.3728)(881.92914, 2510.6267)(882.2711, 1012.80005)(883.77795, 834.315)(861.24805, 84.77334)
itrans/i-2,3-dihydro-3-hydroxyanthranilate	1	47072752	1	53659680	1	82975576	100228792	53128436	107104992	140844016	118292168	159391024	74623064	37344940	43196980	23744306	49279628	50084704	38958100	101569256	37608928	34288712	104236392	66401472	(137.82599, 7550.9062)(156.31662, 4905.811)(158.40227, 357.04)(158.0585, 1236.3)(138.05554, 2973980.8)(139.05843, 248084.92)(179.76662, 1972.8049)(181.32887, 2116.1846)(181.85603, 607.11804)(160.03682, 708741.5)(161.03853, 55087.56)(162.0365, 2144.4424)
4-methylumbelliferyl-&beta;-D-cellobioside	727938	955028	1	5649532	1	967298	1219212	650637	1	1	5795776	5379884	4285786	4220159	4440539	4077020	2687004	3615075	3780016	1	4678488	4349010	4374972	4604450	(501.16437, 8786.142)(502.15256, 4215.3604)(483.15244, 154140.53)(484.15558, 31059.865)(485.1534, 9172.729)(486.15503, 844.4614)(524.41034, 4029.2454)(528.156, 5221.81)(506.19067, 5573.3477)(506.40018, 2093.992)(507.1144, 684.36)
adenine-ring	32251714	34178568	69034544	69806368	29653276	64785624	69575832	125259440	17597624	45893560	1	3498625	34883656	1	19043632	57859904	71385576	66477036	63636600	55786076	24812638	1	65308640	55276304	(137.6759, 672801.9)(139.0584, 1825294.5)(140.0606, 144448.3)(136.06223, 1689150.1)(137.06499, 112480.57)(159.47482, 300.29855)(159.047, 280.09)
kaempferol 3-iO/i-rhamnoside-7-iO/i-glucoside	2915289	2950550	2645178	3172331	4041112	3405278	2782501	2287684	3074923	2395590	2638687	2576392	1203316	1395281	1	1503859	2586451	1648255	1	1868807	2019121	1883854	1871286	2180445	(578.2132, 518.3517)(579.15424, 822.33)(595.1667, 57899.203)(596.1701, 18362.705)(597.1724, 4785.344)(598.1742, 573.2635)(599.17554, 145.95499)(617.1489, 35089.78)(618.15265, 10349.088)(619.1547, 2624.7798)(603.0634, 1676.416)(604.0591, 1596.5029)(605.04004, 960.68665)(605.151, 760.70496)
shikimate	406556	278145	603617	1	1	410521	1	133103	676601	796355	527857	1	1	1	1	1	543691	345865	462155	1	218630	426930	1	1	(173.97102, 13685.651)(175.80382, 10875.699)(178.05789, 5841.335)(155.03433, 6212.347)(156.0361, 583.81006)(175.0536, 93.34)(160.0521, 2594.5063)(199.03993, 5461.24)(181.0305, 77.9)
3-epihydroxy-2'-deoxymugineate	843366	1038371	704754	814030	964243	570103	904300	613343	507718	387257	745211	798883	507745	686916	435626	561911	718730	711003	591623	773428	694173	709839	594159	534954	(322.8579, 8469.72)(323.1192, 15850.24)(300.09567, 32589.752)(301.09778, 4228.368)(302.1015, 285.33713)(323.1218, 26927.02)(303.55496, 1036.5746)(304.30927, 269.256)(341.52463, 1596.0028)(326.0941, 8049.2456)
methoxyfuraneol (keto form)	1	591657	487368	729472	506825	1	1	312412	282668	1	274077	1	1	390899	335303	297265	1	298390	395252	409945	453121	494134	468374	553130	(141.05486, 14492.0625)(142.05685, 1378.51)(143.04916, 339.9414)(123.04427, 3350.5464)(144.0657, 18978.75)(147.07664, 27128.168)(126.05676, 3459.496)(164.5155, 11266.798)(167.05371, 4355.8574)(148.03963, 12898.713)(149.04031, 386.22998)
D-fructuronate	2763397	2216690	1893752	1518051	954564	1254194	1417814	1762587	1	1048349	875335	822239	1	1	1	1	1	1	1	1	1	1	1	1	(193.03531, 16975.684)(194.03613, 2396.1345)(195.037, 156.245)(175.02452, 26283.414)(196.68475, 2020.0555)(197.7165, 1078.2133)(198.0491, 119.23)(178.03798, 239.09375)(179.03766, 223.40999)(216.02159, 5066.8696)(217.0166, 5780.43)(202.02037, 113.01666)
11-oxo-&beta;-amyrin	8162630	4604900	6657528	6959780	3776250	3104019	6381778	3889086	6824731	4706370	3265437	5773204	4793227	5070803	3427034	2823803	4289035	2605169	2446505	3716572	2969896	5538352	3580386	2337671	(441.26654, 5960.4194)(442.37506, 1509.3746)(422.3598, 1826.67)(441.3757, 7191.027)(442.37558, 1765.5656)(423.36136, 9626.092)(424.3629, 6702.58)(465.3597, 20551.268)(466.4454, 7633.3433)(467.37012, 15026.855)(446.34763, 193727.12)(447.34985, 47189.594)(448.3517, 10705.946)(450.35953, 1264.0419)(451.368, 489.93)
icis/i-dienelactone	700726	780230	624176	324340	307323	448598	597355	696009	224502	327317	132481	162207	1	1	1	1	1	1	1	1	1	1	1	1	(139.00334, 19631.975)(140.0063, 948.63495)(141.0182, 77.12)(143.0177, 2756.6616)(161.9944, 1208.77)(144.9872, 665.8)
D-octopine	6031242	4808346	3834692	4626261	3307636	1946387	2383692	3614676	1	1	1	3351783	1	3381204	2621060	3299014	3242447	3243474	1	3847727	2725555	1	1	2359997	(246.25789, 4476.8755)(229.47873, 42084.242)(229.7231, 13473.784)(230.874, 7620.225)(231.1156, 488.09)(248.80864, 4043.0234)(231.13454, 2308.6306)(232.63678, 645.12)(270.53647, 3608.3901)(272.6291, 7503.328)(273.27423, 9083.429)(274.1313, 4397.6104)(251.11026, 107605.08)(252.11371, 16447.33)
(+)-taxifolin	45618360	70355584	40701392	43086596	1	54821324	41096952	32929604	56370576	31790492	38733524	35714708	27311940	38212720	22762500	35958536	32829152	21010848	42106072	49260800	29746516	22579832	46467728	52677920	(303.0513, 1789266.1)(304.0547, 280076.12)(305.0562, 48426.598)(306.05923, 5021.0083)(329.0477, 88091.46)(330.05087, 14583.727)(331.05405, 2546.504)
ient/i-kaurenol	971009	588299	1344667	770127	651401	809388	764452	910672	720237	739181	907039	1120307	1	1	1	1	1	1	1	1	1	1	1	1	(270.23062, 571.1966)(289.25327, 874.96826)(271.24274, 22223.658)(272.24683, 5203.4507)(294.8656, 3074.8274)
a 7-hydroxy-4-isopropenyl-7-methyloxepan-2-one	1	8004474	1	8446075	8648076	1	1	7962655	4254432	2323651	4858430	1	1	1	1	11977753	12367165	655572	573820	662268	5617693	9528223	9117764	1	(185.11754, 3963.431)(186.12343, 886.6375)(167.10768, 168789.6)(168.11154, 26803.021)(169.11407, 214.50998)(207.10083, 5151.2803)(208.10286, 1648.7433)(189.09068, 5516.563)(190.09111, 583.4545)
L-homomethionine	3385273	2908771	2399781	1895830	2013771	2805712	2405800	2488360	2946385	2630748	1554097	1379941	5406164	1766028	4416699	5548174	2560559	2389429	2000762	3945118	1	4262630	2731137	5111425	(168.06638, 36508.45)(146.4052, 15469.313)(164.07457, 82234.21)(165.0765, 5983.0586)(148.06067, 35543.785)(149.06264, 1917.5245)(186.667, 7775.896)(189.63902, 2706.5957)(190.49931, 636.32007)(191.0557, 789.08)(170.95935, 6708.158)(172.04562, 784.5922)(173.04494, 2904.6477)
hemigossypol	848555	1022542	1751508	2080108	1406535	786210	1553006	1490980	965511	667373	1320284	1515049	432414	592049	983385	767737	839972	933625	824220	702406	746041	609105	1367921	1087362	(260.10513, 54978.8)(261.1087, 10374.675)(246.68823, 2663.985)(262.11615, 11844.305)(264.1169, 176.16)(246.81197, 23829.95)(247.1092, 3293.21)(284.49762, 409.57803)(286.1001, 182.815)(265.33447, 760.3575)(268.76285, 957.20996)
prunin	2048004	1737372	996668	1037109	957906	1484412	2007682	1382726	2526496	1005199	1551268	1038630	2742535	2554564	987589	1600986	2225878	2658620	1589443	1802029	2235332	3394880	475283	1087019	(434.11536, 5563.0947)(416.2726, 1923.1968)(435.1267, 83136.09)(436.13065, 16859.33)(437.13306, 4289.0137)(438.13354, 387.48)(419.75818, 1525.9625)(421.26596, 3560.269)(421.93594, 2378.1958)(457.2769, 1686.7516)(458.11484, 466.46686)(441.60406, 437.615)
(1,4)-&beta;-xylobiose	1	1734111	1939429	1	1	1570664	1743131	1751839	1	1749509	1818238	1979466	1082632	1	873481	971894	1	1294534	1222132	1575285	1728122	1700293	1	1568063	(283.0986, 199.92625)(265.0927, 70561.52)(266.09497, 9692.278)(267.1028, 500.98)(306.09097, 1669.8688)(309.0977, 3569.3142)(288.081, 141.3)
harmine	4184301	3855395	1	1406256	1316437	1351552	4770429	1031718	4965545	4980616	1215527	1	2771046	3203340	1	2853649	2660081	2753015	2330575	2275336	1	3203592	1	3104053	(212.09346, 8478.45)(194.61069, 8666.378)(195.07901, 1487.0773)(196.0758, 571.682)(217.00807, 5571.5923)(197.5271, 4908.9116)(199.43626, 4964.23)(200.10541, 2808.325)(237.77547, 3125.3293)(238.55455, 4015.206)(238.42786, 4845.346)(217.07365, 93244.82)(218.07771, 14104.957)
(R)-methylmalonyl-CoA	418438	396785	1	310243	312472	343613	308858	298430	351070	305569	282969	310453	1	1	1	1	1	1	1	1	1	1	1	1	(864.0974, 225.6375)(866.1085, 101.81)(845.7894, 335.68427)(849.0898, 119.07)(869.1066, 245.41)(849.5943, 158.95999)(885.0821, 8645.788)(886.07874, 2486.7778)(868.16583, 557.266)(870.0635, 208.57501)
5-amino-6-(5-phospho-D-ribitylamino)uracil	1	236888	1	233030	199474	229692	139193	182369	485541	351866	163088	211844	1	1	1	1	1	1	1	1	1	1	1	1	(355.25845, 8094.6523)(356.056, 1003.895)(358.0641, 1651.26)(359.0651, 68.3)(339.25067, 1419.7921)(358.57303, 740.3575)(358.0721, 1134.8)(338.61615, 2990.3066)(340.0638, 758.33997)(377.04666, 10559.856)(378.04016, 4488.3486)(359.75494, 3462.2683)(360.0451, 3409.18)
9-icis/i-10'-apo-&beta;-carotenal	10709002	10120640	9033640	10607788	9758813	9162097	6345900	7377013	9638686	6836665	11635757	7763919	5740188	4706422	4381661	7052401	10417387	5311252	8275761	1	5797563	4654262	10243858	6364339	(376.2754, 3594.2156)(377.28473, 232875.52)(378.28763, 68316.375)(379.29166, 12167.7295)(380.29587, 967.1868)(359.2728, 7302.1006)(360.27704, 1820.8937)(399.26083, 4186.656)(400.2641, 685.1012)(383.26083, 1113.9401)
(+)-pinoresinol	2279242	2525259	2691202	2537148	1	2788714	1	2133565	2408993	2669375	3351503	1	1	1	1	1	1	1	1	1	1	1	1	1	(359.28912, 11824.866)(361.90247, 602.75745)(362.65582, 886.28503)(363.1599, 555.8)(359.15, 18196.465)(360.15308, 4044.9922)(361.15518, 196.35333)(341.13898, 94686.555)(342.1406, 26035.02)(343.14166, 1606.22)(381.50867, 293.70874)(382.88898, 140.825)(367.24487, 5239.378)(367.9372, 5227.896)(368.1371, 9971.78)
methylmalonyl-CoA	418438	396785	1	310243	312472	343613	308858	298430	351070	305569	282969	310453	1	1	1	1	1	1	1	1	1	1	1	1	(864.0974, 225.6375)(866.1085, 101.81)(845.7894, 335.68427)(849.0898, 119.07)(869.1066, 245.41)(849.5943, 158.95999)(885.0821, 8645.788)(886.07874, 2486.7778)(868.16583, 557.266)(870.0635, 208.57501)
iNsup2/sup/i-acetyl-L-Lysine	7078297	6524525	6992936	8025619	9868598	1	7324350	4138910	5690957	1	7210988	7682721	1	1	1	1	1	1	1	1	1	1	1	1	(191.12477, 15963.625)(173.71275, 93571.64)(174.89423, 64098.758)(175.11786, 49104.67)(189.12401, 71792.375)(190.12634, 7171.039)(171.11319, 31476.045)(172.11314, 1240.1066)(211.10643, 2151.6377)(193.19699, 4005.44)(194.09749, 149.79668)
1D-imyo/i-inositol 1,5-bis(diphosphate) 2,3,4,6-tetrakisphosphate	140791	1	203579	1	1	150856	1	146087	204018	109900	206863	255237	1	1	1	1	1	1	1	1	1	1	1	1	(792.4523, 1159.4087)(793.5072, 321.362)(829.684, 4259.2114)(830.67786, 1036.4188)(831.6511, 201.69)(812.0504, 681.9387)
pamidronate	1	1	1122807	901990	598762	885834	637757	790112	903629	971620	791474	763669	429008	428686	617055	422647	355928	306281	473915	420459	430581	386286	321254	403721	(234.53831, 1030.124)(236.9977, 999.48)(216.9853, 507.33133)(218.9885, 2416.995)(219.9935, 686.29)(238.0053, 173.5)(218.2767, 472.5071)(256.98267, 37416.895)(257.98422, 7361.9893)(258.9813, 338.74576)(242.44695, 604.2087)
dimeric urushiol peroxide	13667570	10795447	15285189	22452928	18843080	6716588	10204242	1417175	5406963	3906259	19529724	9478040	2528535	1	1	2313325	1	2713480	1946590	2705417	1	2023548	1	2350686	(658.4192, 53764.273)(659.41986, 26096.355)(660.4203, 8751.408)(640.74384, 6878.833)(641.417, 3787.9702)(642.4284, 1129.8225)(660.2253, 279330.47)(661.3342, 107297.93)(662.155, 22552.678)(662.4471, 399.89)(644.836, 25772.23)(646.4444, 15532.785)(683.50684, 8354.191)(684.4309, 3347.61)(685.4297, 1465.81)(664.2881, 9335.758)(665.4054, 12080.024)(666.5604, 6711.721)(667.4091, 4756.518)
3-oxo-2-(cis-2'-pentenyl)-cyclopentane-1-octanoate	8854817	6901042	9496022	12613437	9932833	7418965	8232099	8487760	7469896	1	8888393	8179081	13462092	1	1	9906701	1	10829012	16694455	1	1	13548690	10955034	1	(293.21176, 121208.64)(294.2151, 24908.357)(275.20166, 390187.6)(276.20474, 80406.6)(277.20908, 9400.891)(278.21158, 770.99896)(317.0776, 2269.0654)(318.9591, 35936.887)(319.8773, 30118.502)(320.2118, 12356.26)(299.4099, 2790.4358)(301.80243, 870.70593)(302.2067, 241.65)
itrans/i-zeatin-iO/i-glucoside	1	1149076	1165859	1214886	1255721	1	1	1114239	843997	1	1	1	1	1	1	1	1	1	1	1	1459307	1	1	1144868	(382.45767, 13792.054)(383.88492, 2008.5928)(384.67212, 3775.4624)(363.7552, 13036.14)(364.75653, 6191.48)(365.1534, 3320.2)(382.1737, 13343.439)(383.17877, 2691.7998)(366.59616, 9058.294)(368.37265, 7390.8975)(369.1748, 11737.77)(404.1525, 22586.361)(405.1548, 6702.719)(406.15, 1739.7122)(386.1451, 12298.994)(387.14502, 5310.3315)(388.15143, 765.8075)(389.14, 109.16)
(22&alpha;)-hydroxy-isofucosterol	28617196	1	19127422	20495388	16180046	12027387	18760328	24753160	1	15626697	16804560	15735945	1	24402864	35881952	37786228	29710434	16308833	1	1	1	13277672	17837172	22398668	(428.36273, 280.06924)(410.45157, 3145.689)(412.3662, 11542.62)(429.37326, 267851.66)(430.37704, 92784.87)(431.3823, 25053.41)(411.36304, 59448.574)(412.36618, 20363.744)(413.3701, 4558.58)(451.3578, 192705.7)(452.36087, 67751.58)(435.47452, 941.78876)
7-dehydrocholesterol	1902420	1929528	1	802403	948381	1316464	954223	679058	1009532	720027	1	898170	1	1	1	1	1	1	1	1	1	1	1	1	(385.34674, 29682.396)(386.3502, 8515.064)(387.35562, 1570.7)(367.83896, 1740.4839)(368.34296, 336.62)(407.33133, 671.199)(408.3344, 358.63)(389.319, 521.11)
ient/i-cassa-12,15-diene	461849	318438	635397	351572	396555	379506	428934	498147	456779	505550	1	1	1	1	1	1	1	1	1	1	1	1	1	1	(272.24677, 4647.827)(273.2581, 9063.324)(274.26764, 1937.069)(275.27295, 183.63776)(295.74188, 141.81)
an icosadienoate	3490611	2921642	1	1	1	4825924	5315300	3850227	3912173	3503957	8384448	1	2535290	2376192	1509063	2371125	3602423	1957432	3085455	3055570	2303301	2138539	3725291	2296392	(307.26328, 37404.363)(308.26724, 11561.804)(289.25046, 578.25616)(309.279, 16188.65)(291.26788, 834.30566)(333.92734, 150.5)(312.24118, 111794.7)(313.24445, 15109.021)(314.24673, 927.57)
hygrine	569555	286239	262004	347037	172363	108319	118190	92864	216220	202688	310736	270188	1	337986	1	1	348526	269552	1	172272	292844	157027	257809	124763	(142.12296, 6505.1226)(124.113144, 1199.8505)(144.1324, 444.27502)(169.52512, 2483.45)(150.01091, 4073.8813)(151.0126, 5825.992)(152.01688, 6869.447)(152.1172, 6833.77)
cyanidin iO/i-O-[6-iO/i-(6-iO/i-sinapoyl-&beta;-D-glucosyl)-2-iO/i-&beta;-D-xylosyl-&beta;-D-galactoside]	215860	271017	255452	333826	299401	208771	205633	222733	377288	271559	258850	189909	500261	451629	233465	511391	626716	549077	258916	281806	182436	546755	207301	337026	(947.2458, 9150.354)(948.2492, 4582.669)(949.2518, 1621.3593)(950.2503, 475.70807)(951.2493, 141.785)(929.47845, 189.9525)(931.91864, 162.69667)(933.256, 153.66)(970.2302, 1646.8116)(971.2233, 766.5633)(972.2294, 191.9125)(955.9751, 147.2475)
4,5-iseco/i-dopa	729349	501205	491863	1	565652	507591	582186	162711	309071	241206	366633	400153	304974	316298	424410	1	243950	1	1	159692	212433	155734	230392	1	(230.278, 6899.4146)(229.06328, 460.46664)(210.50139, 3455.192)(211.48679, 646.6278)(212.0305, 72.68)(232.06389, 3043.0798)(230.39354, 278.37332)(212.05096, 1904.9523)(213.056, 681.95996)(252.33603, 13403.353)(252.35037, 2286.3486)(253.03886, 726.99)(233.64442, 1123.2784)(237.5372, 4113.895)
atropine	2529758	1928358	620435	568437	1777367	2038776	1	1171398	1	1130713	1272412	1304037	1582403	2036516	1	1	1865104	2005096	2251910	1981367	3906908	1	3579045	2832006	(290.238, 5196.2925)(292.1849, 10671.44)(273.16693, 2078.5615)(291.18173, 73199.28)(292.18512, 15519.551)(273.16956, 4620.005)(274.1636, 355.33002)(315.77267, 1141.064)(318.17905, 706.106)(296.36032, 33053.984)(297.08008, 7218.434)(297.15167, 545.305)
ginsenoside Rg1	625791	616994	588182	1	421354	1	1	4222927	605482	339085	496022	778134	1	1	1	1	1	1	1	1	1	1	1	1	(801.0429, 10869.667)(802.68884, 9696.213)(803.99304, 7850.4873)(805.4959, 2531.077)(782.7386, 5200.7236)(783.7382, 3575.7512)(803.5013, 4039.3198)(804.5043, 2278.315)(806.5182, 2090.93)(825.16223, 3331.4111)(826.92883, 2787.4128)(829.488, 5315.47)(808.14954, 869.3067)(809.23615, 2780.234)(810.3416, 6358.794)(811.3466, 3161.3416)(811.491, 1592.1)
L-iNsup&delta;/sup/i-acetylornithine	1	1	1	1	1	1515162	1	1174621	2019144	2770576	3216453	1	1	1	1	1384972	27676832	1	16152851	12368720	1917043	18719408	9612671	1	(176.6052, 4264.5522)(176.1058, 245.81)(177.1054, 4251.2)(159.65292, 14194.561)(160.0969, 5598.45)(175.19952, 60416.035)(176.10991, 6042.626)(177.10579, 6468.5703)(157.0973, 48770.527)(158.09737, 4472.0806)(197.99951, 11477.103)(199.293, 3159.9219)(179.08043, 5161.586)
L-kynurenine	1	1	1	1599015	1	1	1	902766	1	1282490	1	973555	1174363	1694263	1977544	1435025	987643	818428	1175871	1847843	910170	810485	903106	1498569	(210.67413, 4840.7207)(212.09416, 10564.973)(193.19147, 3324.3735)(209.09128, 10924.085)(210.09164, 1970.81)(191.08255, 27707.28)(192.0812, 2479.9321)(232.35019, 1233.7355)(233.96881, 799.4989)(234.41731, 178.62)(236.0888, 131.89)(216.88547, 17993.139)(217.94379, 4759.4263)(218.07785, 2108.465)
S-Inosyl-L-homocysteine	797164	346848	1224091	365552	1127213	1105377	441501	404904	370905	370208	1248573	449486	1	1	1	1882069	1	1486475	1	1	1	1051418	1254670	1	(384.09622, 21048.22)(366.17764, 10050.499)(368.0883, 3604.84)(369.0916, 111.8)(372.0959, 30905.95)(386.22827, 4753.36)(387.23236, 4253.551)(388.3598, 3364.6147)(389.35898, 15487.252)(390.25006, 36702.426)(391.11014, 57402.516)(370.16486, 1032.8346)(371.16638, 10660.895)(372.16257, 33009.63)(373.09457, 50391.848)(407.0837, 258.9146)(392.72397, 255.50928)(394.68185, 335.83295)(395.08334, 529.925)
7-oxatyphasterol	1241858	1	1	1	689382	1	685448	511605	1	529738	1	613795	816752	1	1	1	1	1	1	1	1	1	1	1	(465.1513, 1117.2)(467.10764, 4158.3975)(468.1062, 2552.3923)(468.3575, 1306.05)(447.50952, 10257.005)(448.84988, 3661.4316)(451.525, 1673.555)(452.3628, 137.32)(466.69507, 2286.8767)(470.3726, 911.67)(447.3461, 6329.76)(448.3493, 3165.57)(490.78018, 27145.418)(491.78363, 9129.829)(493.35803, 2742.1384)(469.32812, 1872.7229)(470.3306, 63.14)
indole-3-acetyl-tryptophan	1	10701910	927748	4146527	1	6753496	7148007	7670561	8691150	9630402	4064487	4687729	1	1	1	1	1330277	1053358	1178130	1155132	1	1	906080	1	(360.63776, 6038.886)(362.1369, 1347.71)(363.1438, 161.95)(345.1287, 4234.2866)(345.1366, 2731.51)(361.14026, 110000.87)(362.14658, 26778.85)(363.15637, 2525.924)(343.6712, 17842.746)(344.27573, 5107.07)(345.64404, 1074.455)(346.1434, 125.83)(386.55344, 4118.0747)(388.13684, 868.19336)(367.9777, 6564.0435)(369.50003, 2211.525)
(+)-piperitol	2949620	3124678	2005031	2185901	2504649	2170899	2481841	3173380	2773375	2370013	2595641	2272167	922881	361528	326346	359549	920945	984017	1903385	1786613	1439917	1985148	1934552	959934	(358.70673, 1652.7009)(339.71658, 12167.642)(340.7209, 1981.262)(343.13095, 865.245)(357.17688, 44186.92)(358.1379, 11912.176)(359.14255, 2230.4849)(360.14517, 187.1975)(339.75943, 20527.607)(340.44073, 4979.1235)(379.11502, 2106.9749)(380.10562, 513.5475)(381.0999, 222.63)(361.1052, 5075.61)(362.10657, 1136.0422)
1-18:3-2-16:0-monogalactosyldiacylglycerol	11252444	12098956	22668320	18880134	13915784	15417629	13471452	16387648	12033465	7932191	9372834	11326041	14286840	7438381	8947988	12238070	16875824	7989563	11784130	12838500	4830239	6064477	11873989	7865004	(753.62897, 29887.56)(754.63495, 13993.508)(755.686, 15116.392)(756.6834, 11524.211)(757.74457, 8404.185)(758.563, 13098.626)(734.5291, 4565.7964)(735.53754, 13485.488)(775.5341, 275008.44)(776.5373, 129870.38)(777.5425, 43278.082)(778.5456, 16540.422)(779.54565, 1957.5033)(761.5838, 1440.9506)(763.4559, 2111.9482)(763.5499, 1622.99)
citronellate	6202559	4084426	3822640	3642348	5171948	3038455	5319583	4493029	3467325	2550269	3626353	2140024	5071173	4367714	1	4978733	4189350	2482794	4847016	2164509	4796432	5740575	3154861	1416667	(169.25378, 26397.709)(170.65576, 9626.197)(171.49466, 5982.7505)(151.11221, 108832.02)(152.11615, 26980.412)(172.13373, 321.28802)(154.16777, 3591.2397)(156.63242, 1179.4225)(157.133, 879.1)(195.25668, 2494.9976)(197.12608, 4937.9746)(175.25333, 4065.11)
monodehydroascorbate radical	1	1	1385322	1150790	763298	1	1097314	1396001	1	1	732191	716262	1	1	1	1	1	1	1	1	1	1	1	1	(175.02461, 25089.105)(157.01256, 7041.348)(178.37175, 201.70166)(179.0378, 403.67)(161.02852, 1163.6133)(202.02051, 127.854996)
cinchonine	18157036	1	7708180	9148314	1	4102951	4555234	2103936	8142003	4650970	15747069	4639807	1	1	897111	3504299	6779534	1	5543916	3881766	5590393	1	5815138	3898208	(277.99213, 5674.21)(279.74945, 1164.2899)(281.18604, 4391.7466)(320.84705, 123001.78)(321.96063, 71616.78)(322.73795, 27459.32)(323.18396, 7512.1846)(278.1747, 8845.089)(279.17404, 2264.6975)(296.18625, 267264.16)(297.18918, 53301.875)(298.19043, 6991.7607)(299.19638, 774.27)(302.55795, 2249.7886)(304.07462, 11248.644)(304.1754, 12231.62)
parthenolide	382465	324939	1	1	453961	374731	1	216338	219932	280005	319104	317523	1	1	1	1	1	1	1	1	1	249774	270504	157519	(253.1548, 464.42)(249.14897, 12162.937)(250.15211, 2336.5974)(251.14355, 153.005)(231.13786, 4829.0063)(232.14012, 336.76425)(275.1414, 124.07)(255.46031, 303.97)
2-hydroxy-3-butenylglucosinolate	272145	153111	120280	155003	26186	170116	167676	133365	138491	96616	126834	1	1	1	1	1	1	1	1	1	1	1	1	1	(389.03592, 12774.063)(390.58182, 3987.4297)(391.03336, 5294.6597)(373.57312, 8887.909)(375.45294, 13466.597)(376.0301, 7520.97)(371.21814, 2500.5574)(374.0343, 3187.83)(417.0316, 5097.0977)(393.013, 7457.9233)
2-(2'-methylthio)ethylmalic-acid	274899	289493	370527	349530	260580	266427	297329	347628	198791	207427	185967	167712	1	1	153958	183324	135004	177649	1	167106	215003	172029	212184	1	(207.02554, 2186.2842)(190.01321, 13284.682)(191.37093, 876.7214)(192.01233, 984.7778)(207.03236, 7438.119)(208.03279, 208.37834)(190.20494, 3345.861)(194.0235, 9432.21)(231.81857, 485.47598)(234.0167, 241.88)(214.0066, 2214.0474)
adenosine 3'-monophosphate	152636	170425	216377	299892	299679	175322	243665	281739	136731	1	1	278408	1	1	1	1	1	1	1	1	1	1	1	1	(346.05557, 5407.799)(347.05695, 253.97498)(348.0486, 66.25)(333.0515, 75.56)(368.0404, 63.659996)(353.0379, 140.23)
6-hydroxypseudooxynicotine	1	2268100	1	2016355	1574087	2004962	1	1127653	1	1	1694671	1	1	1917727	1471145	1765565	1432967	1547257	981285	858360	1045045	952756	1402468	1297753	(199.45573, 222.49)(178.28291, 14674.987)(178.104, 1940.875)(179.10721, 135.16)(199.50421, 21613.186)(199.1313, 75.41)(182.12086, 19177.314)(219.5185, 31084.28)(220.52089, 13588.267)(220.77097, 3958.8247)(200.09288, 19843.02)(201.42723, 1321.4055)(202.09003, 1125.4532)
marneral	6999462	6967592	12038431	1	5886432	10289015	7056856	5901697	6395134	6146025	7960234	8353536	1	1	1	1	1	1	1	1	1	1	1	1	(426.38068, 9106.466)(408.3716, 6690.1997)(427.3936, 90949.45)(428.39716, 29161.361)(429.39807, 4709.7715)(430.4003, 400.27832)(409.3833, 104570.01)(410.3867, 33366.83)(411.38712, 7146.622)(412.3945, 398.49332)(454.63937, 1161.965)(455.3894, 760.98)(433.37302, 2346.73)(435.8806, 353.68503)(437.38965, 1076.765)
histamine	701549	1	1	733332	1	1357375	715851	1687218	456181	238760	1127634	1	390077	1	1	1	924361	932042	1	1247618	865760	686137	1261260	1	(112.087265, 75569.11)(113.08986, 4149.552)(114.0914, 201.44)(117.10219, 225.51)(136.9973, 1574.5425)(137.0805, 1910.35)
pentalenolactone D	1	1	321769696	335855584	335719104	327505120	348615904	236947984	242617392	1	217753488	1	1	81367040	1	292787808	317194208	293822784	318003712	310905408	1	1	298813632	258800496	(264.32986, 17080.809)(267.1349, 51238.3)(246.68396, 30651.654)(265.1376, 207.24)(247.12749, 37020.316)(248.1304, 3744.5378)(251.1357, 13307.333)(287.72308, 5633.542)(288.9285, 6185.544)(290.1299, 2384.25)(291.13013, 2114.685)(268.10614, 5601178.5)(269.10825, 806384.1)(270.10992, 117164.75)(271.11328, 12847.105)
thermospermine	311256	307505	269684	372888	291465	1	243580	219981	268139	261801	1	215582	1	284364	240904	358847	373019	1	208951	1	1	266090	205219	149889	(229.23639, 13671.299)(230.24129, 742.90607)
ient/i-pimara-8(14),15-diene	461849	318438	635397	351572	396555	379506	428934	498147	456779	505550	1	1	1	1	1	1	1	1	1	1	1	1	1	1	(272.24677, 4647.827)(273.2581, 9063.324)(274.26764, 1937.069)(275.27295, 183.63776)(295.74188, 141.81)
lithocholate	1	312394	144259	183438	2870557	2254099	3779045	1583692	1001869	922061	324776	873983	421953	149959	104701	151749	1	1	1	1	1	803883	835364	778351	(377.29617, 206.22002)(357.2811, 2432.1255)(358.2843, 1055.325)(380.1858, 1109.0913)(359.90637, 1493.84)(361.29446, 452.93665)(362.29987, 1090.075)(401.66324, 17057.572)(402.3908, 8669.847)(403.29385, 4870.7134)(380.27063, 58522.105)(381.27124, 16361.344)
&chi;,&chi;-caroten-18-oate	1	11690393	10899972	4864469	17072156	11340356	8902453	1971839	1	1	12773880	7723906	1	1	1	1	1	1	1	1	1	1	1	1	(558.2313, 6160.3496)(560.09607, 958.145)(561.3498, 541.41)(539.33466, 470.6143)(558.3448, 174456.34)(559.3493, 57490.7)(560.3611, 19778.18)(541.0864, 7428.153)(542.33813, 3531.0134)(582.9056, 5362.3755)(584.67114, 1834.1466)(563.54376, 270039.6)(564.3226, 102757.63)(565.3242, 22410.254)(566.8279, 3778.1724)(567.8335, 274.51752)
(20iS/i)-ginsenoside Rh2	2972186	2534231	2244788	3154104	1	3046593	2576032	2679195	2554424	2808050	2713832	2576451	1194011	1601133	1722909	1	1	1650824	1	1	1	1629523	1	1	(626.4509, 4955.735)(604.4397, 12419.743)(605.43933, 2021.506)(606.436, 231.03333)(627.33276, 7031.3667)(606.4355, 249.47)(609.4469, 2351.42)(611.4668, 75280.34)(645.43445, 45372.234)(646.437, 19093.111)(647.4434, 4335.7705)(648.462, 669.7933)(627.4245, 23291.955)(628.9731, 5656.5415)(629.4372, 2759.73)
p-coumaroyltyramine	12369341	5152193	2354170	2190732	2768529	4917160	5137435	3891421	3806851	3627598	5240271	5898062	1	1	28129806	18432424	5199855	4661891	9594331	9553952	1	7420427	1	10493679	(287.12854, 10059.538)(288.13, 3684.9001)(265.1075, 21811.537)(266.1102, 2945.4531)(267.1065, 663.575)(284.12933, 319954.56)(285.13174, 64379.727)(286.13397, 8183.8374)(267.53787, 2771.8875)(269.12927, 7071.8853)(270.13065, 9095.785)(307.465, 3166.2632)(310.32217, 15220.33)(310.92407, 12006.185)(292.5118, 521.089)(293.1149, 670.5)
3-(phosphonoacetylamido)-L-alanine	1038430	930188	430139	557145	1094527	727105	595963	683031	1445183	794352	574303	1	696596	668897	3948772	804124	1334375	1353895	2942097	2360223	890259	918119	2597910	1800778	(228.19963, 1375.44)(228.43803, 448.80402)(207.01524, 47424.55)(208.02197, 4738.652)(209.01488, 4613.9126)(210.01355, 157.365)(227.24002, 1794.098)(227.92976, 522.9645)(209.52972, 1207.2277)(251.27417, 497.30588)(233.32077, 385.87692)(235.0169, 93.815)
2-methyl-Icis/I-dienelactone	8079617	6894691	755659	4920005	262650	289551	514674	1946889	1188433	1404291	361013	472975	3145135	1038227	3263046	3048981	3855876	3959156	1935415	4633872	2354591	1902778	3664290	3466358	(155.39835, 7647.7534)(156.40102, 2038.77)(158.02988, 3046.2598)(137.58685, 2921.4832)(139.016, 599.41)(154.02707, 81803.43)(155.02792, 3221.3152)(156.0259, 8650.47)(157.02763, 256.344)(176.36815, 346955.94)(177.01349, 101570.266)(178.00894, 96171.555)(161.20488, 1205.428)
thalianol	6999462	6967592	12038431	1	5886432	10289015	7056856	5901697	6395134	6146025	7960234	8353536	1	1	1	1	1	1	1	1	1	1	1	1	(426.38068, 9106.466)(408.3716, 6690.1997)(427.3936, 90949.45)(428.39716, 29161.361)(429.39807, 4709.7715)(430.4003, 400.27832)(409.3833, 104570.01)(410.3867, 33366.83)(411.38712, 7146.622)(412.3945, 398.49332)(454.63937, 1161.965)(455.3894, 760.98)(433.37302, 2346.73)(435.8806, 353.68503)(437.38965, 1076.765)
IMP	221046	115080	98973	102814	107242	186436	159721	89388	253217	198626	139357	138786	1	1	1	1	1	1	1	1	1	1	1	1	(346.536, 1165.875)(349.0423, 225.21)(328.0221, 1369.4834)(347.3759, 1267.6849)(329.02658, 4950.374)(330.0343, 755.9742)(372.0275, 3692.9087)(374.03387, 2030.79)(352.34836, 3319.925)(352.59296, 1587.4415)
iN/isup5/sup-methyl-L-glutamine	259344	761745	1	1251132	1	1	1	802837	1	1	739398	1	1	1	1	1	1	1	1	1	1	1	1	1	(165.06511, 22742.246)(166.05856, 1586.7981)
D-iglycero/i-D-imanno/i-heptose 7-phosphate	51481	1	295692	546977	133588	1	223802	734872	97716	466621	324061	541727	1	1	1	1	1	1	1	1	1	1	1	1	(271.02112, 16628.234)(272.01706, 3910.292)(273.0193, 208.785)(315.0239, 7987.965)(316.02588, 923.4501)
D-galacturonate	2763397	2216690	1893752	1518051	954564	1254194	1417814	1762587	1	1048349	875335	822239	1	1	1	1	1	1	1	1	1	1	1	1	(193.03531, 16975.684)(194.03613, 2396.1345)(195.037, 156.245)(175.02452, 26283.414)(196.68475, 2020.0555)(197.7165, 1078.2133)(198.0491, 119.23)(178.03798, 239.09375)(179.03766, 223.40999)(216.02159, 5066.8696)(217.0166, 5780.43)(202.02037, 113.01666)
(iS/i)-scoulerine	2770704	1	1	1	1	2451938	1	1778665	1383057	2202051	971264	1	1	1629439	1	243739	217401	144772	225258	1	396410	2758427	4021680	3195874	(327.14798, 16641.584)(309.1379, 44137.668)(310.14087, 7128.085)(311.14746, 333.87)(328.85092, 10888.104)(329.93707, 1648.9077)(310.57617, 9176.206)(311.1432, 1699.38)(350.7235, 14619.629)(352.64703, 3231.065)(355.1511, 60007.13)(333.3794, 83253.1)(334.93472, 30346.979)(337.142, 36328.94)
iN/i-acetylphosphinothricin	45410	1	152424	244676	78553	1	97597	228179	133170	392793	156193	246109	69514	129207	357213	335709	279573	201379	178454	236628	73067	1	138159	279493	(225.05597, 166.48666)(203.0324, 152.37)(204.04115, 10835.88)(205.04732, 1524.2356)
caffeoylshikimate	1128884	1386665	1299883	1476428	1182014	865200	1006738	1149222	826912	977807	1379853	1417874	588093	859902	529977	731031	653765	622242	1011938	927881	557675	539708	1008814	1151661	(338.9413, 1580.4414)(339.85675, 3244.3032)(340.08835, 4419.187)(317.06616, 45077.035)(318.06955, 7774.496)(319.0723, 1151.861)(340.08966, 6061.8667)(361.07318, 258.215)(344.0618, 283.06)
(2S)-dihydrotricetin	45618360	70355584	40701392	43086596	1	54821324	41096952	32929604	56370576	31790492	38733524	35714708	27311940	38212720	22762500	35958536	32829152	21010848	42106072	49260800	29746516	22579832	46467728	52677920	(303.0513, 1789266.1)(304.0547, 280076.12)(305.0562, 48426.598)(306.05923, 5021.0083)(329.0477, 88091.46)(330.05087, 14583.727)(331.05405, 2546.504)
itrans/i-cerot-2-enoyl-CoA	194931	1	1	398177	245990	368712	37213	267738	1	185768	137013	257449	214394	1	236559	1	1	226001	482836	669180	1	588404	848517	1297178	(1139.5718, 1578.2725)(1140.8547, 497.896)(1141.4492, 596.01)(1121.5107, 1686.5571)(1123.4467, 860.24)(1124.448, 379.4)(1125.4532, 181.03)(1126.4558, 1006.3)(1127.4548, 1156.49)(1128.4543, 565.6)(1140.4542, 1851.228)(1141.454, 701.522)(1142.4622, 358.75)(1122.4529, 2866.7134)(1123.4531, 2326.2148)(1124.4507, 965.3)(1163.0774, 404.00812)(1164.5768, 153.66125)(1166.7842, 84.933334)(1168.1249, 165.4…
6-O-methylnorlaudanosoline	11713015	4870665	2804922	2735808	3297656	1	5176402	4354293	4183175	1	6200607	5790717	19819460	1	27963976	17598892	4581527	4115672	9004312	8958702	1	7001276	1	9892194	(304.64392, 622.8875)(284.12933, 386660.88)(285.13177, 77089.19)(286.13403, 9755.581)(305.8207, 1015.86993)(306.159, 197.235)(327.9775, 13207.508)(328.9791, 10984.865)(329.38837, 8075.248)(330.139, 2684.09)(307.11795, 15454.783)(308.11743, 3099.2341)
feruloylagmatine	1	2208660	1974107	2020685	1722619	841981	1569750	1129026	1615838	1142332	1	1	1	1	1	1	3487409	1359500	1	1	1370552	1702096	1	1213302	(312.1852, 1176.76)(291.7429, 5658.8677)(293.1744, 727.84)(308.18512, 44038.57)(309.1874, 6964.8384)(310.1794, 761.60333)(290.17657, 9966.623)(291.16873, 3560.2363)(332.48065, 9546.143)(333.95398, 18458.43)(335.01047, 11877.007)(313.15707, 8475.82)(316.16672, 1795.4883)
4&alpha;, 14&alpha;-dimethyl ergosta-8,25(27)-dienol	6999462	6967592	12038431	1	5886432	10289015	7056856	5901697	6395134	6146025	7960234	8353536	1	1	1	1	1	1	1	1	1	1	1	1	(426.38068, 9106.466)(408.3716, 6690.1997)(427.3936, 90949.45)(428.39716, 29161.361)(429.39807, 4709.7715)(430.4003, 400.27832)(409.3833, 104570.01)(410.3867, 33366.83)(411.38712, 7146.622)(412.3945, 398.49332)(454.63937, 1161.965)(455.3894, 760.98)(433.37302, 2346.73)(435.8806, 353.68503)(437.38965, 1076.765)
&beta;-D-galactopyranosyl-(1-3)-iN/i-acetyl-D-glucosamine	2551777	2620626	3289366	2886829	3530579	2405001	3354798	1670745	2395159	2585861	3752575	3047526	573216	470294	410302	530574	1415936	928643	1083770	856599	1252024	1155897	2280288	1330796	(386.1526, 4765.89)(366.46948, 1755.9584)(367.47058, 7381.905)(368.13586, 12324.367)(384.15295, 96647.96)(385.1545, 16708.287)(386.156, 2177.928)(367.53912, 15956.245)(371.14975, 100207.23)(411.0311, 778.3133)(411.14227, 1634.645)(392.01245, 826.3318)
4-aminobutanoate	3198113	328461	986283	389105	2073130	251504	826507	4648926	2705237	3024143	2036011	673544	413436	260026	51600	409454	139327	488366	226033	141450	411152	320056	451199	323243	(106.93718, 2375.1548)(104.07093, 68395.234)(105.073586, 3857.2732)(106.07707, 137.26599)(126.053665, 4417.934)(111.96411, 224196.12)(112.99469, 30478.285)(113.0532, 11597.09)
&Psi;-taraxasterol	6999462	6967592	12038431	1	5886432	10289015	7056856	5901697	6395134	6146025	7960234	8353536	1	1	1	1	1	1	1	1	1	1	1	1	(426.38068, 9106.466)(408.3716, 6690.1997)(427.3936, 90949.45)(428.39716, 29161.361)(429.39807, 4709.7715)(430.4003, 400.27832)(409.3833, 104570.01)(410.3867, 33366.83)(411.38712, 7146.622)(412.3945, 398.49332)(454.63937, 1161.965)(455.3894, 760.98)(433.37302, 2346.73)(435.8806, 353.68503)(437.38965, 1076.765)
iS/i-adenosyl-L-homocysteine	299449	433887	1	1	279272	138399	283114	575849	433945	209877	1	1	21030976	27969914	29957424	175255	6448463	556275	876816	679462	17256162	421706	15927608	517484	(384.12073, 4520.276)(385.1181, 569.055)(366.83926, 339531.4)(368.11047, 100769.164)(368.11304, 19909.55)(386.5289, 4631.659)(386.46472, 2309.4387)(370.33286, 8923.542)(372.74463, 1066.9425)(407.81662, 21147.943)(409.19077, 22311.209)(410.4475, 5148.0747)(411.11096, 3493.5923)(389.7707, 3980.9226)(391.10385, 14883.501)(392.50607, 3593.36)(393.43652, 4746.3867)(394.1068, 140.77)
phenylacetate	1622025	881155	934230	1	785487	1095947	843357	514133	493569	571098	1	998054	1	2570640	1	1162262	1077963	1299453	1401286	1423492	1111831	1694390	1	1493535	(135.04488, 21182.078)(136.04773, 1258.4615)(137.04329, 119.74)(117.03397, 11314.503)(118.04045, 1201.6869)(119.0331, 803.03)(138.05627, 26278.65)(119.54452, 1168.4299)(120.79965, 3150.6948)(122.55357, 4955.8823)(123.0542, 3848.31)(161.04202, 2477.5583)(162.0432, 110.0)(143.03355, 131.47)
kaempferol 3-iO/i-(3\-iO/i-ip/i-coumaroyl, 6\	385696	477727	350412	346085	471061	372996	321704	290682	347251	232207	275828	267800	233650	282499	1	241692	238762	1	307591	296639	263866	1	301163	282185	(770.1825, 3118.378)(771.1726, 1875.8667)(752.18066, 4020.2295)(753.162, 132.09)(773.2041, 1123.3663)(772.2075, 162.19)(794.1328, 5635.854)(795.17694, 5368.9844)(796.189, 1984.4958)(776.1725, 2745.7869)(777.16766, 2164.841)(778.17303, 289.05)
ecdysone 22-phosphate	621176	1	837030	925798	1	1	578479	1483188	1	1	1094246	895722	1145303	1	1	1528390	1117166	1217209	870639	1366805	1405620	1	1205832	1208969	(542.38196, 29800.178)(543.2806, 9224.22)(524.25995, 37853.32)(543.8108, 36745.39)(545.28503, 9205.23)(549.28955, 74761.96)(528.2674, 245603.44)(529.27386, 163996.84)(530.27765, 21037.545)(531.2762, 4306.887)(566.7586, 918.0)(568.2567, 85.23)(551.65735, 1253.388)
(S)-nandinine	17309568	16356169	1	20773916	21008954	16373372	19565780	8775302	1	14352804	21609586	19603382	1	1	193716	248555	1	1	1	1	1	1	1	375752	(329.1399, 276.53)(309.4334, 7634.0503)(310.6825, 6209.17)(328.1452, 741.58)(309.3825, 800.4475)(311.1325, 873.68)(349.92465, 3692.8718)(353.1357, 12801.74)(330.111, 843874.3)(331.11563, 208384.97)(332.11667, 41072.07)
a 4'-methoxyflavanone	949087	2248984	1	625739	194465	2098024	1	585064	1	1	386811	1	1	1	574152	76752	1	1238728	895919	833739	456606	396059	1840390	651018	(254.9312, 31224.1)(255.84743, 1943.935)(237.9639, 2568.0498)(240.29468, 2864.0562)(241.0972, 1702.81)(255.30185, 29506.062)(256.60315, 20918.055)(258.44785, 8677.767)(260.11584, 7258.615)(238.00977, 5113.972)(240.67273, 6410.657)(241.70337, 11008.643)(242.10355, 5401.7603)(279.40424, 31675.186)(280.5225, 6650.771)(281.4707, 1367.6664)(281.0959, 2323.3)(260.7933, 6667.8477)(263.97446, 2999.3)(264…
[truncated: 2,502 more rows]
